# Supplementary material for: Molecular changes induced by the curcumin analogue D6 in human melanoma cells
Source: Mol Cancer. 2013 May 4;12:37. doi: 10.1186/1476-4598-12-37 (PMC3651720; doi:10.1186/1476-4598-12-37)
Supplement: Additional file 1 — Melanoma cells: gene expression profile results. Excel file composed of three sheet: 1-A, 1-B, 1-C. 1-A: List of 1173 probes differentially expressed in LB24Dagi melanoma cells after 16 hours of exposure to 10 μM D6. The list resulted from the statistical analysis performed by using the BRB-Array Tools as described in the Methods section. Data were filtered by fold change (FC) considering as differentially expressed probes only those showing 0.5 > FC > 2. In column C (Gene symbol) hyperlink to gene annotations from the NCBI Entrez gene database are supplied. 1-B: List of bio-functional categories, identified by Ingenuity Pathway Analysis (IPA) software by analysing the 1173 transcripts modulated in 10 μM D6 treated LB24Dagi melanoma cells (column A). Function annotations (column B), number of genes of the input list involved in each functional category (column E) and their symbol (column F) are shown in the table. Right-tailed Fisher’s exact test has been performed to calculate a p-value (column C) determining the probability that each biological function assigned to the selected transcripts was due to chance. p-values were adjusted for multiple comparisons using the Benjamini-Hochberg correction (column D). 1-C: List of canonical pathways, identified by IPA software by analysing the 1173 transcripts modulated in 10 μM D6 treated LB24Dagi melanoma cells (column A). p-values (calculated using Fisher’s exact test) reflect the probability that the association between the genes in the dataset and the canonical pathway is explained by chance alone (column B). The ratios in column C represent the number of molecules in a given pathway that meet cut-off criteria, divided by total number of molecules that make up that pathway. Genes of the input list involved in each pathway are shown in column D. [file 1476-4598-12-37-S1.xls]

## Sheet: 1-A
		List of 1173 probes differentially expressed in LB melanoma cells (0.5>FC>2)
	Unique id	Gene symbol	Parametric p-value	FDR	Permutation p-value	Geom mean of intensities in class 1	Geom mean of intensities in class 2	Fold-change
1	160092	HSPA6	< 1e-07	< 1e-07	0.1	50085.3	135.875	368.614
2	1710553	HSPA6	< 1e-07	< 1e-07	0.1	20866.9	116.628	178.919
3	870379	ZFAND2A	< 1e-07	< 1e-07	0.1	29607.7	536.875	55.1482
4	1340743	IL8	< 1e-07	< 1e-07	0.1	5020.85	151.362	33.171
5	6020195	UBC	< 1e-07	< 1e-07	0.1	4219.61	138.784	30.4042
6	4230201	CDKN1A	< 1e-07	< 1e-07	0.1	5435.46	280.923	19.3486
7	60079	DNAJB1	< 1e-07	< 1e-07	0.1	37715.8	1742.23	21.648
8	6380717	HSPA1A	< 1e-07	< 1e-07	0.1	2394.32	117.633	20.3541
9	1570553	IL8	< 1e-07	< 1e-07	0.1	2175.98	129.11	16.8537
10	6110079	CRYAB	< 1e-07	< 1e-07	0.1	2650.42	104.075	25.4665
11	1820594	HBEGF	< 1e-07	< 1e-07	0.1	3916.22	241.258	16.2325
12	4780128	ATF3	< 1e-07	< 1e-07	0.1	3415.69	312.93	10.9152
13	1340075	BAG3	< 1e-07	< 1e-07	0.1	42542.6	3060.4	13.901
14	1230164		< 1e-07	< 1e-07	0.1	1324.05	137.614	9.6215
15	2760164	DNAJB9	< 1e-07	< 1e-07	0.1	3879.76	331.775	11.694
16	5290161	C17orf91	< 1e-07	< 1e-07	0.1	1343.72	143.612	9.3566
17	1990079	FBXO32	< 1e-07	< 1e-07	0.1	2240.72	225.258	9.94735
18	4290040	NPPB	< 1e-07	< 1e-07	0.1	1740.07	173.307	10.0404
19	1340600	PPP1R15A	< 1e-07	< 1e-07	0.1	22216.5	2617.92	8.48632
20	3440138	CLK1	< 1e-07	< 1e-07	0.1	4385.84	479.83	9.14039
21	2640292	CTGF	< 1e-07	< 1e-07	0.1	9022.6	907.616	9.94099
22	6860377	DUSP1	< 1e-07	< 1e-07	0.1	15916.6	1913.12	8.31969
23	3400019	RGS2	< 1e-07	< 1e-07	0.1	3926.83	205.453	19.113
24	1430138	MAFF	< 1e-07	< 1e-07	0.1	1530.98	158.912	9.63413
25	4570458	HERPUD1	< 1e-07	< 1e-07	0.1	10644.7	1263.09	8.42753
26	6660601	HMOX1	< 1e-07	< 1e-07	0.1	3787.81	239.01	15.8479
27	4610189	HERPUD1	< 1e-07	< 1e-07	0.1	16297.7	1603.22	10.1656
28	2750196	CSF2	< 1e-07	< 1e-07	0.1	962.003	140.965	6.82441
29	670255	GADD45A	< 1e-07	< 1e-07	0.1	5077.71	652.31	7.78419
30	7560041	AXUD1	< 1e-07	< 1e-07	0.1	6595.59	1075.55	6.13227
31	5690687	CTGF	< 1e-07	< 1e-07	0.1	9390.9	796.273	11.7936
32	3850433	HSPA1B	< 1e-07	< 1e-07	0.1	48081.1	6852.98	7.01608
33	6220671	PLAUR	< 1e-07	< 1e-07	0.1	3380.66	473.871	7.13413
34	4920110	GADD45B	< 1e-07	< 1e-07	0.1	1794.16	239.907	7.47858
35	4810520	TRIB1	< 1e-07	< 1e-07	0.1	6327.13	914.868	6.9159
36	5420528	DNAJB4	< 1e-07	< 1e-07	0.1	807.978	151.132	5.34619
37	4830424	MYLIP	< 1e-07	< 1e-07	0.1	3185.48	479.771	6.63959
38	2690270	SNIP1	< 1e-07	< 1e-07	0.1	1990.23	319.503	6.22915
39	2750367	PMAIP1	< 1e-07	< 1e-07	0.1	3090.39	507.574	6.08855
40	3940133	FAM46A	< 1e-07	< 1e-07	0.1	4437.98	740.245	5.99528
41	3890521	DEDD2	< 1e-07	< 1e-07	0.1	6518.73	1154.66	5.64558
42	4880673	GADD45A	< 1e-07	< 1e-07	0.1	8873.78	1341.53	6.61469
43	6560112	ANKRD1	< 1e-07	< 1e-07	0.1	2312.19	415.146	5.56957
44	5220035	TUFT1	< 1e-07	< 1e-07	0.1	3924.17	688.488	5.69969
45	7650017	SERPINH1	< 1e-07	< 1e-07	0.1	11388.7	968.08	11.7642
46	4210524	RND3	< 1e-07	< 1e-07	0.1	6422.86	1309.92	4.90326
47	5390161	DUSP5	< 1e-07	< 1e-07	0.1	14526.4	2253.06	6.44739
48	2490754	MAP1LC3B	< 1e-07	< 1e-07	0.1	4951.9	665.796	7.43757
49	2970019	HIST1H4H	< 1e-07	< 1e-07	0.1	641.007	131.27	4.88312
50	360187	RIOK3	< 1e-07	< 1e-07	0.1	5501.9	1004.52	5.47715
51	650241	IER5	< 1e-07	< 1e-07	0.1	2630.94	552.944	4.75805
52	3710168	KRT34	< 1e-07	< 1e-07	0.1	666.988	149.68	4.45609
53	3440224	YRDC	< 1e-07	< 1e-07	0.1	4644.55	1054.05	4.40637
54	990167	C1orf52	< 1e-07	< 1e-07	0.1	3387.04	783.941	4.32053
55	50475	SLU7	< 1e-07	< 1e-07	0.1	2498.74	461.598	5.41324
56	610408	HSPA4L	< 1e-07	< 1e-07	0.1	1246.25	283.484	4.39618
57	4250537	DNAJB4	< 1e-07	< 1e-07	0.1	687.416	127.21	5.40378
58	5670465	ADM	< 1e-07	< 1e-07	0.1	8148.43	1347.78	6.04583
59	3850692	KLF2	< 1e-07	< 1e-07	0.1	1441	314.673	4.57934
60	1440408	GEM	< 1e-07	< 1e-07	0.1	960.969	200.254	4.79874
61	1170246	GEM	< 1e-07	< 1e-07	0.1	995.559	205.169	4.85239
62	4390450	SGK	< 1e-07	< 1e-07	0.1	4805.48	745.545	6.44559
63	2450725	SLC3A2	< 1e-07	< 1e-07	0.1	6915.16	935.982	7.38814
64	1980632	DNAJA1	< 1e-07	< 1e-07	0.1	26054.8	5996.34	4.34512
65	4280301	CCL26	< 1e-07	< 1e-07	0.1	7193.53	1349.79	5.32937
66	4880161	SLC3A2	< 1e-07	< 1e-07	0.1	2058.08	357.223	5.76133
67	6350747		< 1e-07	< 1e-07	0.1	719.483	171.646	4.19167
68	6220288	PRDM1	< 1e-07	< 1e-07	0.1	659.634	135.687	4.86146
69	730528	PLAUR	< 1e-07	< 1e-07	0.1	1459.58	205.15	7.11466
70	5390497	C7orf53	< 1e-07	< 1e-07	0.1	412.416	103.288	3.99287
71	670086	MXD1	< 1e-07	< 1e-07	0.1	1064.43	220.839	4.81994
72	2340026	MRPL18	< 1e-07	< 1e-07	0.1	9245.92	2382.6	3.88061
73	510129	AP4B1	< 1e-07	< 1e-07	0.1	3596.36	877.494	4.09845
74	4610433	ANGPTL4	< 1e-07	< 1e-07	0.1	945.772	144.068	6.56476
75	2640719	RN7SK	< 1e-07	< 1e-07	0.1	4497.63	473.16	9.50552
76	60470	STX11	< 1e-07	< 1e-07	0.1	931.201	235.779	3.94946
77	730576	SPRY4	< 1e-07	< 1e-07	0.1	920.892	231.505	3.97786
78	1170326	POLE2	< 1e-07	< 1e-07	0.1	239.622	912.754	0.262526
79	5560561	TNS3	< 1e-07	< 1e-07	0.1	856.759	3318.77	0.258155
80	2650193	SDC4	< 1e-07	< 1e-07	0.1	1635.02	407.362	4.01368
81	1990288	ABL2	< 1e-07	< 1e-07	0.1	531.696	129.901	4.09307
82	3940435	EMP1	< 1e-07	< 1e-07	0.1	3107.22	673	4.61697
83	3800168	SLC2A3	< 1e-07	< 1e-07	0.1	12369.4	2992.22	4.13386
84	990176	RN7SK	< 1e-07	< 1e-07	0.1	2549.31	171.723	14.8455
85	4850497	NXF1	< 1e-07	< 1e-07	0.1	4514.64	1208.96	3.73433
86	6980592		< 1e-07	< 1e-07	0.1	531.419	118.388	4.4888
87	4210019	RIOK3	< 1e-07	< 1e-07	0.1	4865.11	1262.78	3.85271
88	4010086	OKL38	< 1e-07	< 1e-07	0.1	2962.12	367.106	8.06886
89	3830681	KRT6A	< 1e-07	< 1e-07	0.1	911.489	96.6948	9.42644
90	5050402	HIST1H2BK	< 1e-07	< 1e-07	0.1	2919.62	539.326	5.41346
91	270068	SMOX	< 1e-07	< 1e-07	0.1	1036.95	276.473	3.75063
92	870131	HSPA5	< 1e-07	< 1e-07	0.1	5479.38	1379.66	3.97154
93	6110630	HIST1H2BK	< 1e-07	< 1e-07	0.1	14611.5	3749.76	3.89665
94	150327	HSPH1	< 1e-07	< 1e-07	0.1	33030.5	8806.27	3.75079
95	1980255	RNF39	< 1e-07	< 1e-07	0.1	1182.91	269.681	4.38634
96	830709	LOC730050	< 1e-07	< 1e-07	0.1	629.046	137.989	4.55868
97	380528	CHORDC1	< 1e-07	< 1e-07	0.1	2983.1	674.114	4.42521
98	2320253	USMG5	< 1e-07	< 1e-07	0.1	577.425	155.884	3.70418
99	4180142	KIAA1370	< 1e-07	< 1e-07	0.1	867.195	227.296	3.81526
100	2710735	RASD1	< 1e-07	< 1e-07	0.1	647.116	123.899	5.22295
101	10487	SLC25A25	< 1e-07	< 1e-07	0.1	2925.79	832.373	3.515
102	110148	BCL10	< 1e-07	< 1e-07	0.1	985.084	250.486	3.93269
103	1990152	CSRP2	< 1e-07	< 1e-07	0.1	1449.57	365.492	3.96609
104	6220397	SC5DL	< 1e-07	< 1e-07	0.1	2835.07	788.85	3.59392
105	6280360	SPG7	< 1e-07	< 1e-07	0.1	349.741	1294.27	0.270224
106	3830170	CBX4	< 1e-07	< 1e-07	0.1	1599.9	470.272	3.40208
107	830113	TNFRSF10D	< 1e-07	< 1e-07	0.1	496.157	130.266	3.8088
108	4850142	KIAA1370	< 1e-07	< 1e-07	0.1	1005.37	218.516	4.60091
109	3190148	DDIT4	< 1e-07	< 1e-07	0.1	6559.31	1338	4.90232
110	770152	ZSWIM6	< 1e-07	< 1e-07	0.1	1056.54	246.366	4.28848
111	2900669	RAB30	< 1e-07	< 1e-07	0.1	562.242	154.652	3.63552
112	1230070	NDRG1	< 1e-07	< 1e-07	0.1	802.503	206.371	3.88865
113	1580601	USPL1	< 1e-07	< 1e-07	0.1	1116.97	315.324	3.5423
114	4920537	POLA2	< 1e-07	< 1e-07	0.1	623.923	2166.98	0.287923
115	3130541	CCNF	< 1e-07	< 1e-07	0.1	531.399	2240.8	0.237147
116	360110	KLF6	< 1e-07	< 1e-07	0.1	4029.52	718.076	5.61156
117	2060482	KIAA0907	< 1e-07	< 1e-07	0.1	2035.92	578.658	3.51834
118	1070551	CSRP2BP	< 1e-07	< 1e-07	0.1	344.803	1188.22	0.290185
119	3310445	MRPS26	< 1e-07	< 1e-07	0.1	402.394	1483.59	0.27123
120	3930750	IRAK2	< 1e-07	< 1e-07	0.1	1236.93	318.203	3.88723
121	5270619	FGD3	< 1e-07	< 1e-07	0.1	219.702	846.925	0.259412
122	5290397	CLCF1	< 1e-07	< 1e-07	0.1	1038.11	183.276	5.66417
123	1850433	SPTY2D1	< 1e-07	< 1e-07	0.1	831.519	235.821	3.52606
124	1240386	KLHL21	< 1e-07	< 1e-07	0.1	643.69	161.895	3.97596
125	5420575	SLC3A2	< 1e-07	< 1e-07	0.1	11449.3	3003.14	3.81245
126	5420068	ZMAT5	< 1e-07	< 1e-07	0.1	781.499	228.559	3.41924
127	940021	PEX11B	< 1e-07	< 1e-07	0.1	219.411	877.923	0.24992
128	2480615	ARPM1	< 1e-07	< 1e-07	0.1	653.377	166.079	3.93414
129	60092	PUS1	< 1e-07	< 1e-07	0.1	1184.74	4804.62	0.246583
130	830619	DDIT3	< 1e-07	< 1e-07	0.1	3220.16	289.81	11.1113
131	1990577	GCLM	< 1e-07	< 1e-07	0.1	5339.93	911.522	5.85826
132	5890364	LRRC8A	< 1e-07	< 1e-07	0.1	1325.78	338.385	3.91796
133	4880561	AHSA1	< 1e-07	< 1e-07	0.1	9434.63	2901.47	3.25167
134	4010008	SNORD43	< 1e-07	< 1e-07	0.1	836.734	185.872	4.50167
135	6110736	IRS2	< 1e-07	< 1e-07	0.1	756.908	186.676	4.05467
136	1430598	FBXO32	< 1e-07	< 1e-07	0.1	512.277	151.941	3.37155
137	2970128	ULBP1	< 1e-07	< 1e-07	0.1	561.761	149.394	3.76027
138	6040603	FAM107B	< 1e-07	< 1e-07	0.1	862.083	206.005	4.18476
139	7200707	PRMT6	< 1e-07	< 1e-07	0.1	328.336	1269.05	0.258725
140	3990594	COG3	< 1e-07	< 1e-07	0.1	909.703	263.136	3.45716
141	1510008	GALR2	< 1e-07	< 1e-07	0.1	483.914	149.131	3.2449
142	4120053	PFKFB3	< 1e-07	< 1e-07	0.1	2540.2	726.13	3.49827
143	6590594	HIST1H2AC	< 1e-07	< 1e-07	0.1	637.895	161.742	3.94391
144	4880500	SYNCRIP	< 1e-07	< 1e-07	0.1	1451.23	4906.92	0.295751
145	6220176	RNF39	< 1e-07	< 1e-07	0.1	528.196	161.029	3.28013
146	5900240	MRPL18	< 1e-07	< 1e-07	0.1	9808.92	2825.58	3.47147
147	5810685	THBS1	< 1e-07	< 1e-07	0.1	3341.83	682.701	4.89501
148	2640735	BHLHB2	< 1e-07	< 1e-07	0.1	999.537	310.087	3.22341
149	520382	CLK1	< 1e-07	< 1e-07	0.1	1352.21	247.902	5.45461
150	7200435	ASCL2	< 1e-07	< 1e-07	0.1	1191.38	4545.06	0.262126
151	2710370	SSR2	< 1e-07	< 1e-07	0.1	846.084	202.359	4.1811
152	6550026	TICAM2	< 1e-07	< 1e-07	0.1	2166.94	495.716	4.37134
153	5570538	SFRS17A	< 1e-07	< 1e-07	0.1	7156.26	2223.68	3.21821
154	2120544	IMP3	< 1e-07	< 1e-07	0.1	1164.53	5475.63	0.212675
155	4010433	LOC650832	< 1e-07	< 1e-07	0.1	2417.05	733.201	3.29658
156	1110632	NKX3-1	< 1e-07	< 1e-07	0.1	2534.2	684.504	3.70225
157	20195	SUV39H1	< 1e-07	< 1e-07	0.1	816.655	2744.7	0.297539
158	4610411	MTERFD1	< 1e-07	< 1e-07	0.1	431.521	1402.06	0.307777
159	20500	BRF2	< 1e-07	< 1e-07	0.1	3471.68	616.385	5.63234
160	4920730	FAM91A1	< 1e-07	< 1e-07	0.1	1257.14	300.954	4.1772
161	3460132	PAQR4	< 1e-07	< 1e-07	0.1	650.696	2224.93	0.292457
162	160242	C13orf15	< 1e-07	< 1e-07	0.1	996.65	324.795	3.06855
163	7040386	EDN1	< 1e-07	< 1e-07	0.1	948.007	207.067	4.57827
164	3710553	SMOX	< 1e-07	< 1e-07	0.1	545.702	174.046	3.13538
165	7000746	C3orf31	< 1e-07	< 1e-07	0.1	285.943	1130.91	0.252844
166	3890349	HIST1H4C	< 1e-07	< 1e-07	0.1	8343.69	28551	0.292238
167	4590020	YOD1	< 1e-07	< 1e-07	0.1	1619.73	476.546	3.39889
168	4830010	USP30	< 1e-07	< 1e-07	0.1	805.487	191.142	4.21408
169	360475	PLAUR	< 1e-07	< 1e-07	0.1	1342.44	328.215	4.09013
170	7000630	DNAJC3	< 1e-07	< 1e-07	0.1	1317.77	226.85	5.80902
171	630243	ATAD4	< 1e-07	< 1e-07	0.1	277.574	1025.87	0.270575
172	3850292	CHCHD4	< 1e-07	< 1e-07	0.1	619.699	1914.24	0.32373
173	2710307	MFAP3	< 1e-07	< 1e-07	0.1	759.535	221.927	3.42245
174	4780129	CENPF	< 1e-07	< 1e-07	0.1	281.548	947.974	0.297
175	5490356	NXF1	< 1e-07	< 1e-07	0.1	4161.01	1169.06	3.55929
176	70707	WDR6	< 1e-07	< 1e-07	0.1	982.2	3344.33	0.293691
177	2470328	HOXB7	< 1e-07	< 1e-07	0.1	997.042	3176.89	0.313843
178	6650630	SESN2	< 1e-07	< 1e-07	0.1	675.542	119.778	5.63997
179	6020280	NRAS	< 1e-07	< 1e-07	0.1	1841.95	542.057	3.39808
180	6510367	JUN	< 1e-07	< 1e-07	0.1	3530.48	834.58	4.23024
181	1940647	HBP1	< 1e-07	< 1e-07	0.1	713.971	181.226	3.93968
182	780463	TES	< 1e-07	< 1e-07	0.1	1060.16	271.289	3.90788
183	6020598	PMAIP1	< 1e-07	< 1e-07	0.1	920.854	212.444	4.33457
184	4220743	JMJD6	< 1e-07	< 1e-07	0.1	582.269	174.041	3.34558
185	3840288	LRFN3	< 1e-07	< 1e-07	0.1	291.685	1041.67	0.280017
186	6960056	JTV1	< 1e-07	< 1e-07	0.1	1563.53	5303.45	0.294813
187	6560725	C16orf59	< 1e-07	< 1e-07	0.1	188.581	728.104	0.259003
188	5260520	THNSL1	< 1e-07	< 1e-07	0.1	158.199	517.357	0.305783
189	2810082	C20orf111	< 1e-07	< 1e-07	0.1	4916.88	1550.99	3.17015
190	60309	ASB3	< 1e-07	< 1e-07	0.1	2672.63	846.484	3.15733
191	3400296	CRABP2	< 1e-07	< 1e-07	0.1	506.023	168.239	3.00777
192	2030397	CDX2	< 1e-07	< 1e-07	0.1	617.304	2141.2	0.288299
193	1690121	CLK1	< 1e-07	< 1e-07	0.1	518.178	131.551	3.93897
194	2940403	TUBB2A	< 1e-07	< 1e-07	0.1	1468.93	433.566	3.38802
195	460484	CCRN4L	< 1e-07	< 1e-07	0.1	1634.59	397.243	4.11482
196	2470333	TBPL1	< 1e-07	< 1e-07	0.1	4657.33	1526.96	3.05007
197	1770376	SERPINB8	< 1e-07	< 1e-07	0.1	976.83	220.898	4.42209
198	2340220	CD55	< 1e-07	< 1e-07	0.1	2840.73	832.68	3.41156
199	610270	ELL2	< 1e-07	< 1e-07	0.1	946.793	259.726	3.64535
200	6100735	PUS1	< 1e-07	< 1e-07	0.1	188.683	573.181	0.329185
201	2970026	ZNF622	< 1e-07	< 1e-07	0.1	7555.61	2332.74	3.23894
202	4120437	RRS1	< 1e-07	< 1e-07	0.1	385.466	1196.27	0.322225
203	3800424		< 1e-07	< 1e-07	0.1	793.514	220.473	3.59915
204	6550180	ZMAT5	< 1e-07	< 1e-07	0.1	2147.09	582.894	3.6835
205	2070520	CDCA7	< 1e-07	< 1e-07	0.1	871.299	4329.18	0.201262
206	6270273	KHDRBS3	< 1e-07	< 1e-07	0.1	702.825	227.392	3.09081
207	2120402	TES	< 1e-07	< 1e-07	0.1	791.992	210.677	3.75928
208	1820592	HIST2H2AA3	< 1e-07	< 1e-07	0.1	2342.14	536.807	4.36309
209	4260750	SFRS17A	< 1e-07	< 1e-07	0.1	1358.8	379.398	3.58147
210	70181	NAP1L4	< 1e-07	< 1e-07	0.1	3531.47	10125.8	0.348758
211	4050156	ERBB2	< 1e-07	< 1e-07	0.1	678.163	2018.87	0.335913
212	5860315	DNAJB6	< 1e-07	< 1e-07	0.1	6714.01	1889.01	3.55424
213	1850468	CCDC56	< 1e-07	< 1e-07	0.1	1204.88	3640.98	0.330922
214	3420300	EEF2K	< 1e-07	< 1e-07	0.1	440.835	1293.21	0.340883
215	6660343	RBM14	< 1e-07	< 1e-07	0.1	10684.3	3676.64	2.90599
216	1240379	ALDH1B1	< 1e-07	< 1e-07	0.1	231.646	904.457	0.256116
217	4850300	KIAA1688	< 1e-07	< 1e-07	0.1	156.01	477.627	0.326636
218	6040292	FBXO28	< 1e-07	< 1e-07	0.1	2109.48	672.119	3.13855
219	1110114	DIMT1L	< 1e-07	< 1e-07	0.1	735.498	2159.38	0.340606
220	2710161	SELK	< 1e-07	< 1e-07	0.1	4876.93	1416.39	3.4432
221	2370138	TRIM26	< 1e-07	< 1e-07	0.1	1144.1	380.286	3.00853
222	2030209	MTF1	< 1e-07	< 1e-07	0.1	743.504	242.111	3.07093
223	4180324	FAM46B	< 1e-07	< 1e-07	0.1	580.814	178.708	3.25007
224	6510332	EPHA2	< 1e-07	< 1e-07	0.1	1012.21	328.14	3.08469
225	6860678	HNRPDL	< 1e-07	< 1e-07	0.1	2584.46	766.867	3.37015
226	3710544	EIF1	< 1e-07	< 1e-07	0.1	19007.4	6682.02	2.84455
227	5220041	HSZFP36	< 1e-07	< 1e-07	0.1	1574.58	542.267	2.90369
228	4880463	SEC24A	< 1e-07	< 1e-07	0.1	805.991	291.868	2.76149
229	4290132	MGC3196	< 1e-07	< 1e-07	0.1	187.13	520.059	0.359824
230	5810541	TBRG4	< 1e-07	< 1e-07	0.1	692.295	1895.44	0.365242
231	4040097	KLF6	< 1e-07	< 1e-07	0.1	6806.71	1321.08	5.1524
232	840356	NUAK2	< 1e-07	< 1e-07	0.1	766.582	269.918	2.84006
233	2900348	ZFP36	< 1e-07	< 1e-07	0.1	6820.43	1464.53	4.65709
234	1570646	TFAP2A	< 1e-07	< 1e-07	0.1	670.938	184.479	3.63693
235	2900274	VASN	< 1e-07	< 1e-07	0.1	2161.35	657.56	3.28692
236	2750128	SLC7A11	< 1e-07	< 1e-07	0.1	608.274	123.15	4.93931
237	3360056	ALKBH1	< 1e-07	< 1e-07	0.1	1196.72	414.949	2.88402
238	4290072	SERTAD1	< 1e-07	< 1e-07	0.1	2863.31	956.667	2.993
239	7380100	MCL1	< 1e-07	< 1e-07	0.1	2315.88	420.788	5.50367
240	4120133	HYAL2	< 1e-07	< 1e-07	0.1	217.579	753.477	0.288766
241	5490546	SLC30A1	< 1e-07	< 1e-07	0.1	858.723	261.658	3.28185
242	5560543	CBR3	< 1e-07	< 1e-07	0.1	385.66	136.041	2.83488
243	610056	CENPB	< 1e-07	< 1e-07	0.1	1198.36	4165.03	0.287719
244	6450300	GEMIN4	< 1e-07	< 1e-07	0.1	1167.3	3939.13	0.296336
245	3990767	FBXO28	< 1e-07	< 1e-07	0.1	2136.13	669.621	3.19005
246	5360524	CACYBP	< 1e-07	< 1e-07	0.1	926.107	346.285	2.67441
247	6900176	TSEN2	< 1e-07	< 1e-07	0.1	227.348	689.129	0.329906
248	2320598	NDP	< 1e-07	< 1e-07	0.1	269.414	839.533	0.32091
249	450458	PNPLA8	< 1e-07	< 1e-07	0.1	795.395	239.129	3.32621
250	3370671	MED20	< 1e-07	< 1e-07	0.1	714.868	2015.84	0.354625
251	3170689	NKTR	< 1e-07	< 1e-07	0.1	299.145	905.249	0.330456
252	6760669	SPRY1	< 1e-07	< 1e-07	0.1	337.664	931.86	0.362355
253	1510170	NLRP2	< 1e-07	< 1e-07	0.1	352.552	967.839	0.364268
254	5690202	AKIRIN2	< 1e-07	< 1e-07	0.1	5281.76	1788.02	2.95397
255	7650435	XTP3TPA	< 1e-07	< 1e-07	0.1	2094.15	6329	0.330882
256	2760491	ATG16L1	< 1e-07	< 1e-07	0.1	2112.13	731.518	2.88733
257	5860521	SLC30A1	< 1e-07	< 1e-07	0.1	733.058	238.207	3.0774
258	1780367	C12orf44	< 1e-07	< 1e-07	0.1	4563.38	1451.65	3.14359
259	6510025	NSMCE4A	< 1e-07	< 1e-07	0.1	1091.38	3564.94	0.306141
260	4540349	LSM2	< 1e-07	< 1e-07	0.1	2787.37	7556.26	0.368883
261	7400161	ZNF707	< 1e-07	< 1e-07	0.1	483.355	150.682	3.20777
262	1980112	C9orf90	< 1e-07	< 1e-07	0.1	1054.51	358.134	2.94445
263	6900288	YTHDC1	< 1e-07	< 1e-07	0.1	8203.68	2873.07	2.85537
264	3610228	PEA15	< 1e-07	< 1e-07	0.1	4239.03	1446.77	2.92999
265	2190220	TTF2	< 1e-07	< 1e-07	0.1	529.475	1580.21	0.335067
266	4390484	TACC3	< 1e-07	< 1e-07	0.1	289.237	781.656	0.370031
267	3780270	HBP1	< 1e-07	< 1e-07	0.1	1232.89	353.994	3.4828
268	3940528	PPP2CB	< 1e-07	< 1e-07	0.1	4656.58	1527.89	3.04772
269	730468	MED26	< 1e-07	< 1e-07	0.1	445.181	164.055	2.71361
270	7610131	EPAS1	< 1e-07	< 1e-07	0.1	1099.14	407.596	2.69664
271	7330575	KLHL28	< 1e-07	< 1e-07	0.1	853.017	259.87	3.28248
272	3450189	HOXA13	< 1e-07	< 1e-07	0.1	256.1	846.299	0.302612
273	4850059	LOC643300	< 1e-07	< 1e-07	0.1	1924.71	638.399	3.0149
274	1340288	RICS	< 1e-07	< 1e-07	0.1	696.334	2019.58	0.344792
275	3370377	FLJ12684	< 1e-07	< 1e-07	0.1	211.979	695.777	0.304665
276	2450082	TSC22D2	< 1e-07	< 1e-07	0.1	2464.22	830.206	2.9682
277	4280253	PAK1IP1	< 1e-07	< 1e-07	0.1	574.208	1723.06	0.33325
278	2570020	CTR9	< 1e-07	< 1e-07	0.1	637.372	236.516	2.69483
279	5820630	LOC644816	< 1e-07	< 1e-07	0.1	498.624	184.822	2.69786
280	610451	HIST2H2AA3	< 1e-07	< 1e-07	0.1	2950.31	651.639	4.52752
281	5130129	C20orf4	< 1e-07	< 1e-07	0.1	1192.37	455.919	2.61531
282	4280133	UFM1	< 1e-07	< 1e-07	0.1	2146.86	692.933	3.09822
283	5080192	SERPINE2	< 1e-07	< 1e-07	0.1	7192.64	2774.63	2.59228
284	6660600	COQ9	< 1e-07	< 1e-07	0.1	741.946	1980.57	0.374613
285	3370450	BSDC1	< 1e-07	< 1e-07	0.1	1657.42	459.435	3.60751
286	7650025	TAF6L	< 1e-07	< 1e-07	0.1	260.082	871.029	0.298592
287	2060037	ZBTB43	< 1e-07	< 1e-07	0.1	605.825	224.529	2.6982
288	2340626	TFB1M	< 1e-07	< 1e-07	0.1	334.148	1037.02	0.32222
289	3780717	SRXN1	< 1e-07	< 1e-07	0.1	2940.38	1002.38	2.93339
290	7400025	MTP18	< 1e-07	< 1e-07	0.1	403.573	1418.55	0.284497
291	1110373	C15orf48	< 1e-07	< 1e-07	0.1	406.839	153.557	2.64943
292	3170017	MAP2K3	< 1e-07	< 1e-07	0.1	1396.74	429.781	3.2499
293	6660270	MRPL17	< 1e-07	< 1e-07	0.1	1974.46	5498.26	0.359106
294	1500603	KIAA0020	< 1e-07	< 1e-07	0.1	827.437	2242.93	0.368909
295	1820544	GPATCH4	< 1e-07	< 1e-07	0.1	553.019	1445.49	0.382583
296	6110242	CALCA	< 1e-07	< 1e-07	0.1	556.588	142.793	3.89786
297	2750424	TCP1	< 1e-07	< 1e-07	0.1	4674.11	1633.58	2.86127
298	360128	KIT	< 1e-07	< 1e-07	0.1	353.566	1156.41	0.305744
299	6270288	SNRPB2	< 1e-07	< 1e-07	0.1	4010.86	1571.29	2.55259
300	2690400	MRPS17	< 1e-07	< 1e-07	0.1	1793.81	4849.37	0.369905
301	1070189	AXIN2	< 1e-07	< 1e-07	0.1	3422.13	9478.2	0.361053
302	3130576	CHIC2	< 1e-07	< 1e-07	0.1	3043.91	796.041	3.82382
303	1430673	SDCBP2	< 1e-07	< 1e-07	0.1	386.165	142.078	2.71798
304	1770114	PDE4D	< 1e-07	< 1e-07	0.1	221.081	608.34	0.363417
305	5050241	ABHD3	< 1e-07	< 1e-07	0.1	1145.52	386.012	2.96758
306	240682	ANKRD37	< 1e-07	< 1e-07	0.1	1046.05	382.895	2.73196
307	1090414	TMEM203	< 1e-07	< 1e-07	0.1	742.851	2338.77	0.317625
308	6350632	TSC22D3	< 1e-07	< 1e-07	0.1	391.695	145.675	2.68883
309	2100136	CIR	< 1e-07	< 1e-07	0.1	589.847	181.456	3.25063
310	3830372	PAXIP1	< 1e-07	< 1e-07	0.1	207.616	591.662	0.350903
311	1300706	MTHFD2	< 1e-07	< 1e-07	0.1	5891.65	2173.83	2.71026
312	5050037	MTERFD1	< 1e-07	< 1e-07	0.1	659.839	1981.39	0.333018
313	6840039	C9orf100	< 1e-07	< 1e-07	0.1	160.427	437.879	0.366372
314	2900041	H2AFY2	< 1e-07	< 1e-07	0.1	803.326	2073.7	0.387387
315	6130152	LOC644695	< 1e-07	< 1e-07	0.1	579.872	1567.64	0.369901
316	1090347	UBFD1	< 1e-07	< 1e-07	0.1	1494.95	551.55	2.71044
317	3170239	CSK	< 1e-07	< 1e-07	0.1	1227.36	3447.59	0.356006
318	2650204	ALDH1B1	< 1e-07	< 1e-07	0.1	149.559	439.777	0.34008
319	5130093	PHLDB1	< 1e-07	< 1e-07	0.1	203.981	629.845	0.323859
320	6660446	WDR51A	< 1e-07	< 1e-07	0.1	604.672	1757.86	0.343981
321	270653	CLIC4	< 1e-07	< 1e-07	0.1	826.433	310.032	2.66564
322	6550170	KLHL9	< 1e-07	< 1e-07	0.1	318.538	901.141	0.353483
323	7100215	TSC22D2	< 1e-07	< 1e-07	0.1	1395.24	481.377	2.89843
324	6280471	HSPA1L	< 1e-07	< 1e-07	0.1	293.157	113.117	2.59162
325	3120370	CD68	< 1e-07	< 1e-07	0.1	916.442	323.245	2.83513
326	3390068	E4F1	< 1e-07	< 1e-07	0.1	340.475	1090.79	0.312137
327	1990053	POLRMT	< 1e-07	< 1e-07	0.1	360.002	1075.61	0.334695
328	6900053	PPFIBP2	< 1e-07	< 1e-07	0.1	551.177	1522.19	0.362096
329	4220241	LOC284023	< 1e-07	< 1e-07	0.1	1156.13	405.455	2.85144
330	4780398	NXT1	< 1e-07	< 1e-07	0.1	1209.73	3227.49	0.374822
331	3450092	PELI1	< 1e-07	< 1e-07	0.1	1429.72	483.405	2.95761
332	4810326	TRNT1	< 1e-07	< 1e-07	0.1	250.572	617.552	0.405749
333	1690630	FAM43A	< 1e-07	< 1e-07	0.1	629.728	236.299	2.66496
334	150072	IRF8	< 1e-07	< 1e-07	0.1	396.548	143.233	2.76856
335	3400672	SERPINB8	< 1e-07	< 1e-07	0.1	988.724	264.653	3.73593
336	3460431	LIG3	< 1e-07	< 1e-07	0.1	246.511	633.869	0.388898
337	6590402	SPTLC3	< 1e-07	< 1e-07	0.1	196.025	581.998	0.336813
338	1780152	SFMBT1	< 1e-07	< 1e-07	0.1	550.071	191.56	2.87153
339	1170554	NAT10	< 1e-07	< 1e-07	0.1	858.484	2381.71	0.360448
340	6770026	AURKB	< 1e-07	< 1e-07	0.1	1059.38	2840.61	0.372941
341	520309	RLF	< 1e-07	< 1e-07	0.1	549.153	211.363	2.59815
342	650168	C17orf58	< 1e-07	< 1e-07	0.1	598.926	1508.65	0.396995
343	5080546	MRPL12	< 1e-07	< 1e-07	0.1	1149.4	2826.83	0.406605
344	5080100	ZNF408	< 1e-07	< 1e-07	0.1	458.328	166.732	2.74889
345	1010435	C1orf55	< 1e-07	< 1e-07	0.1	1761.84	573.07	3.07439
346	110739	ZNF394	< 1e-07	< 1e-07	0.1	504.74	183.777	2.74648
347	1070762	PSRC1	< 1e-07	< 1e-07	0.1	411.4	1116.8	0.368374
348	6450475	YRDC	< 1e-07	< 1e-07	0.1	4476.01	1725.69	2.59374
349	2190452	PIM3	< 1e-07	< 1e-07	0.1	850.363	317.607	2.67741
350	1980670	CGN	< 1e-07	< 1e-07	0.1	533.452	1396.99	0.381858
351	7100280	C11orf48	< 1e-07	< 1e-07	0.1	922.037	2248.14	0.410133
352	7560201	NOC3L	< 1e-07	< 1e-07	0.1	1353.11	3439.17	0.39344
353	3420347	ATG16L1	< 1e-07	< 1e-07	0.1	2157.81	698.059	3.09115
354	3450192	LATS2	< 1e-07	< 1e-07	0.1	570.6	187.789	3.03852
355	2810059	KLF4	< 1e-07	< 1e-07	0.1	1912.49	655.112	2.91934
356	5910164	LARP2	< 1e-07	< 1e-07	0.1	767.001	295.627	2.59449
357	3520121	RPL28	< 1e-07	< 1e-07	0.1	944.228	361.242	2.61384
358	6580474	TUBB	< 1e-07	< 1e-07	0.1	5306.68	16025.9	0.331132
359	5690270	GPRC5A	< 1e-07	< 1e-07	0.1	1735.62	499.972	3.47144
360	6040112	DPH2	< 1e-07	< 1e-07	0.1	735.943	1996.42	0.368632
361	6220368	POGK	< 1e-07	< 1e-07	0.1	964.862	2591.6	0.372303
362	6100382	RTKN	< 1e-07	< 1e-07	0.1	886.195	2787.68	0.317897
363	6060367	AHR	< 1e-07	< 1e-07	0.1	898.717	360.255	2.49467
364	4200497	CLK2	< 1e-07	< 1e-07	0.1	142.53	348.935	0.408471
365	50608	MTP18	< 1e-07	< 1e-07	0.1	152.286	432.481	0.352122
366	6420286	NDEL1	< 1e-07	< 1e-07	0.1	4697.76	1483.12	3.16749
367	7570358	NPC1	< 1e-07	< 1e-07	0.1	1356.22	521.475	2.60073
368	990056	SFRS15	< 1e-07	< 1e-07	0.1	930.764	353.935	2.62976
369	1340470	CECR5	< 1e-07	< 1e-07	0.1	1345.73	3838.66	0.350572
370	1090102	ZNF274	< 1e-07	< 1e-07	0.1	922.915	369.276	2.49926
371	1450370	DCP1A	< 1e-07	< 1e-07	0.1	1262.18	435.206	2.90018
372	2060477	AGPAT9	< 1e-07	< 1e-07	0.1	955.35	376.954	2.53439
373	5890131	PDXK	< 1e-07	< 1e-07	0.1	838.032	2179.95	0.384428
374	5910424	SLC29A1	< 1e-07	< 1e-07	0.1	242.137	637.242	0.379977
375	6110048	ZNF823	< 1e-07	< 1e-07	0.1	818.378	315.495	2.59395
376	4810128	PHLDA2	< 1e-07	< 1e-07	0.1	2022.65	620.331	3.2606
377	510100	CBY1	< 1e-07	< 1e-07	0.1	326.135	789.791	0.412939
378	5700301	C14orf129	< 1e-07	< 1e-07	0.1	2527.56	998.463	2.53145
379	7570673	UPP1	< 1e-07	< 1e-07	0.1	3878.34	1438.41	2.69627
380	5910543	GLOD4	< 1e-07	< 1e-07	0.1	728.536	1766.12	0.412505
381	5960670	ARID3B	< 1e-07	< 1e-07	0.1	470.437	173.507	2.71135
382	7610187	ATF4	< 1e-07	< 1e-07	0.1	2370.87	872.522	2.71726
383	3170274	OSBPL8	< 1e-07	< 1e-07	0.1	505.486	196.619	2.57088
384	240437	CICE	< 1e-07	< 1e-07	0.1	1388.56	567.646	2.44617
385	2970452	ADM2	< 1e-07	< 1e-07	0.1	644.258	257.706	2.49997
386	50129	FHOD1	< 1e-07	< 1e-07	0.1	218.736	579.913	0.377187
387	5080682	CTDSP1	< 1e-07	< 1e-07	0.1	244.03	883.078	0.276341
388	5080576	KIT	< 1e-07	< 1e-07	0.1	410.011	1201.39	0.34128
389	7040148	WDR47	< 1e-07	< 1e-07	0.1	505.365	178.017	2.83885
390	7160167	ALKBH1	< 1e-07	< 1e-07	0.1	1074.47	408.886	2.6278
391	7570148	LMNB2	< 1e-07	< 1e-07	0.1	2993.93	7326.1	0.408666
392	450097	AFTPH	< 1e-07	< 1e-07	0.1	1447.08	545.04	2.65499
393	1110551	F8A1	< 1e-07	< 1e-07	0.1	187.335	491.501	0.381148
394	7510356	DGKQ	< 1e-07	< 1e-07	0.1	273.69	651.619	0.420015
395	4050040	TUBB3	< 1e-07	< 1e-07	0.1	3743.38	1548.15	2.41796
396	4250577	HSPD1	< 1e-07	< 1e-07	0.1	773.673	303.473	2.5494
397	1050195	KIF20A	< 1e-07	< 1e-07	0.1	677.008	2121.18	0.319165
398	730288	COG3	< 1e-07	< 1e-07	0.1	694.928	261.407	2.65841
399	450161	FAHD1	< 1e-07	< 1e-07	0.1	499.923	1194.99	0.41835
400	3840437	EAF1	< 1e-07	< 1e-07	0.1	714.986	269.132	2.65663
401	460358	CA2	< 1e-07	< 1e-07	0.1	4597.33	1813.49	2.53507
402	5340593	AKAP8L	< 1e-07	< 1e-07	0.1	797.029	274.531	2.90323
403	5890608	C14orf129	< 1e-07	< 1e-07	0.1	1217.74	486.648	2.5023
404	110195	LOC646197	< 1e-07	< 1e-07	0.1	4685.13	1409.67	3.32357
405	6580504	LOC124512	< 1e-07	< 1e-07	0.1	698.115	1699.33	0.410819
406	3890164	KIAA0895	< 1e-07	< 1e-07	0.1	379.485	136.677	2.77651
407	6960332	FOSL1	< 1e-07	< 1e-07	0.1	1415.85	430.968	3.28528
408	5860470	TRIM15	< 1e-07	< 1e-07	0.1	1751.92	745.646	2.34953
409	610750	MCL1	< 1e-07	< 1e-07	0.1	1011.13	405.178	2.49551
410	2340059	C16orf53	< 1e-07	< 1e-07	0.1	349.488	970.272	0.360196
411	3310524	CACYBP	< 1e-07	< 1e-07	0.1	8499.89	3081.06	2.75875
412	4260142	DHX37	< 1e-07	< 1e-07	0.1	455.709	1109.37	0.410782
413	3940615	PUS7	< 1e-07	< 1e-07	0.1	546.699	1369.34	0.399243
414	7570053	RND1	< 1e-07	< 1e-07	0.1	292.729	117.65	2.48813
415	1980291	RAD54L	< 1e-07	< 1e-07	0.1	146.818	400.491	0.366596
416	5820626	KRT6C	< 1e-07	< 1e-07	0.1	463.079	106.633	4.34274
417	3440703	C17orf58	< 1e-07	< 1e-07	0.1	335.503	801.612	0.418536
418	6020494	LOC404266	< 1e-07	< 1e-07	0.1	418.934	1003.31	0.417551
419	6980327	DKC1	< 1e-07	< 1e-07	0.1	2602.77	6226.08	0.418043
420	2900435	SAP18	< 1e-07	< 1e-07	0.1	754.037	239.217	3.1521
421	5360392	TP53INP2	< 1e-07	< 1e-07	0.1	594.898	256.101	2.3229
422	4480053	GCLM	< 1e-07	< 1e-07	0.1	541.937	190.618	2.84305
423	4220612	FANCG	< 1e-07	< 1e-07	0.1	558.19	1463.87	0.38131
424	6650053	MCM3	< 1e-07	< 1e-07	0.1	4058.98	9836.83	0.41263
425	5960114	MRPL34	< 1e-07	< 1e-07	0.1	569.274	1678.27	0.339202
426	70167	LY96	< 1e-07	< 1e-07	0.1	488.477	203.457	2.40088
427	1240762	RMND5A	< 1e-07	< 1e-07	0.1	366.359	147.516	2.48352
428	3180408	C3orf21	< 1e-07	< 1e-07	0.1	387.708	988.061	0.392392
429	3830403	ZNF143	< 1e-07	< 1e-07	0.1	1096.35	404.318	2.7116
430	6940008	PNLDC1	< 1e-07	< 1e-07	0.1	252.567	99.5064	2.5382
431	3180470	SDHA	< 1e-07	< 1e-07	0.1	586.555	1532.37	0.382776
432	3780707	DUSP10	< 1e-07	< 1e-07	0.1	512.614	204.703	2.50418
433	1510300	ELF3	< 1e-07	< 1e-07	0.1	1249.69	474.855	2.63173
434	1710189	RHBDF1	< 1e-07	< 1e-07	0.1	555.913	1406.08	0.395363
435	6420253	BAT2	< 1e-07	< 1e-07	0.1	408.668	1056.67	0.386752
436	2070482	FRS2	< 1e-07	< 1e-07	0.1	309.079	129.905	2.37927
437	5050500	ZBTB9	< 1e-07	< 1e-07	0.1	258.666	668.833	0.386743
438	4860367	ATRIP	< 1e-07	< 1e-07	0.1	357.453	850.663	0.420205
439	5690373	GOT1	< 1e-07	< 1e-07	0.1	8735.75	3544.16	2.46483
440	1410653	TERF2IP	< 1e-07	< 1e-07	0.1	1560.68	640.956	2.43493
441	2370129	DERL1	< 1e-07	< 1e-07	0.1	2062.42	790.987	2.6074
442	2140064	GTF3C2	< 1e-07	< 1e-07	0.1	797.396	2193.35	0.363552
443	3420075	SPIN4	< 1e-07	< 1e-07	0.1	308.927	775.551	0.398333
444	7550494	SELK	< 1e-07	< 1e-07	0.1	368.606	122.053	3.02004
445	1820097	ZNF410	< 1e-07	< 1e-07	0.1	1964.3	738.009	2.66162
446	4290037	NOV	< 1e-07	< 1e-07	0.1	400.701	148.341	2.70121
447	6420475	CLDN2	< 1e-07	< 1e-07	0.1	245.719	995.155	0.246916
448	2510066	STRADA	< 1e-07	< 1e-07	0.1	221.567	518.819	0.427061
449	5890440	PKP4	< 1e-07	< 1e-07	0.1	594.36	1534.55	0.38732
450	1710242	C1orf59	< 1e-07	< 1e-07	0.1	690.477	1894.07	0.364547
451	5900433	KIF20B	< 1e-07	< 1e-07	0.1	752.252	1938.04	0.388151
452	6370494	EIF2B4	< 1e-07	< 1e-07	0.1	1264.72	2882.09	0.438821
453	3420446	GJB3	< 1e-07	< 1e-07	0.1	852.025	311.241	2.73751
454	7000193		< 1e-07	< 1e-07	0.1	485.838	1190.64	0.40805
455	3990523	AZIN1	< 1e-07	< 1e-07	0.1	570.559	236.555	2.41195
456	4280100	FAT	< 1e-07	< 1e-07	0.1	2433.74	5781.92	0.420922
457	6020735	GINS2	< 1e-07	< 1e-07	0.1	2135.79	5024.24	0.425097
458	6560441	XPC	< 1e-07	< 1e-07	0.1	416.013	1032.26	0.403011
459	3780082	TMEM125	< 1e-07	< 1e-07	0.1	412.954	1021.63	0.404209
460	6650196	E2F5	1e-07	3.2e-06	0.1	294.484	746.895	0.394278
461	520243	RBM4	1e-07	3.2e-06	0.1	1297.96	541.932	2.39505
462	6220441	CISD1	1e-07	3.2e-06	0.1	2614.46	6538.4	0.399863
463	10356	SNORD36C	1e-07	3.2e-06	0.1	126.382	291.824	0.433076
464	7210438	ATRIP	1e-07	3.2e-06	0.1	302.422	796.003	0.379926
465	870524	HOXB8	1e-07	3.2e-06	0.1	831.387	2544.21	0.326777
466	2680097	YPEL5	1e-07	3.2e-06	0.1	1430.22	534.907	2.67377
467	5360324	GRINL1A	1e-07	3.2e-06	0.1	579.314	241.994	2.39392
468	5490743	KIF1B	1e-07	3.2e-06	0.1	502.807	200.047	2.51345
469	5910138	NGDN	1e-07	3.2e-06	0.1	3732.9	1551.6	2.40583
470	2100750	FKBP4	1e-07	3.2e-06	0.1	2394.61	887.35	2.69861
471	770609	UBE2D3	1e-07	3.2e-06	0.1	395.558	117.642	3.36238
472	6560468	INTS9	1e-07	3.2e-06	0.1	459.999	1047.61	0.439092
473	780554	MBNL2	1e-07	3.2e-06	0.1	301.157	124.811	2.41291
474	2060674	CA2	1e-07	3.2e-06	0.1	2682.79	1017.2	2.63742
475	2070195	SNAPC4	1e-07	3.2e-06	0.1	417.241	1001.69	0.416538
476	7100220	XYLT2	1e-07	3.2e-06	0.1	527.693	1246.49	0.423342
477	7160364	FBXL15	1e-07	3.2e-06	0.1	227.83	524.294	0.434546
478	3940673	LOC728285	1e-07	3.2e-06	0.1	486.293	157.392	3.08969
479	6860347	FAM46C	1e-07	3.2e-06	0.1	1408.02	267.847	5.25681
480	150343		1e-07	3.2e-06	0.1	4780.76	11366.9	0.420586
481	4280577	BMP2	1e-07	3.2e-06	0.1	799.584	353.684	2.26073
482	6290014	CCT4	1e-07	3.2e-06	0.1	1715.64	764.17	2.2451
483	7100639	ERRFI1	1e-07	3.2e-06	0.1	12501.1	4725.52	2.64545
484	5390070	LOC731777	1e-07	3.2e-06	0.1	1457.56	546.97	2.66478
485	5490673	AP1S1	1e-07	3.2e-06	0.1	1315.99	3227.92	0.407692
486	7320021	HMBS	1e-07	3.2e-06	0.1	1220.42	3055.09	0.399471
487	2970020	NHS	1e-07	3.2e-06	0.1	203.867	469.631	0.4341
488	6370435	ETS1	1e-07	3.2e-06	0.1	543.023	230.924	2.35152
489	5050575	ASB13	1e-07	3.2e-06	0.1	167.688	409.555	0.409439
490	6980477	CLUAP1	1e-07	3.2e-06	0.1	283.953	642.206	0.442152
491	730021	RAET1L	1e-07	3.2e-06	0.1	329.704	112.185	2.93894
492	2030368	ZBTB25	1e-07	3.2e-06	0.1	155.013	358.037	0.432951
493	840544	RBM4	1e-07	3.2e-06	0.1	4233.34	1649.02	2.56719
494	2690068	ASB3	1e-07	3.2e-06	0.1	809.239	353.662	2.28817
495	1450255	COX19	1e-07	3.2e-06	0.1	535.513	230.989	2.31834
496	5870678	LOC441763	1e-07	3.2e-06	0.1	4154.49	1492.77	2.78307
497	3890561	TMEM97	1e-07	3.2e-06	0.1	1984.56	879.079	2.25755
498	1980164	DHX32	1e-07	3.2e-06	0.1	287.827	830.723	0.346478
499	6290161	SLC16A9	1e-07	3.2e-06	0.1	182.35	432.765	0.42136
500	5690152	CDC2L2	1e-07	3.2e-06	0.1	498.49	206.737	2.41123
501	2750544	FLJ20323	1e-07	3.2e-06	0.1	239.757	573.757	0.417873
502	2470634	PBX3	1e-07	3.2e-06	0.1	297.543	128.71	2.31174
503	1010653	POLR1C	1e-07	3.2e-06	0.1	1112.2	2559.57	0.434528
504	6550025	TTC15	1e-07	3.2e-06	0.1	358.583	874.113	0.410225
505	3830192	ZNF791	1e-07	3.2e-06	0.1	489.647	216.176	2.26504
506	240224	KLHL11	1e-07	3.2e-06	0.1	287.516	126.844	2.2667
507	5860138	RIPK4	1e-07	3.2e-06	0.1	509.642	190.438	2.67615
508	6590132	IGFBP3	1e-07	3.2e-06	0.1	257.419	110.414	2.3314
509	5690333	XPO1	1e-07	3.2e-06	0.1	2266.99	5723.55	0.396081
510	380703	YIPF5	1e-07	3.2e-06	0.1	485.869	180.054	2.69847
511	830341	TBRG4	1e-07	3.2e-06	0.1	368.398	842.699	0.437165
512	1430152	SCML1	1e-07	3.2e-06	0.1	1001.91	427.869	2.34162
513	4730674	SKP2	1e-07	3.2e-06	0.1	310.651	774.491	0.401103
514	1780647	ADCK2	1e-07	3.2e-06	0.1	611.429	1354.86	0.451286
515	2340056	FAM108B1	1e-07	3.2e-06	0.1	491.957	208.937	2.35457
516	4780523	TMEM200A	1e-07	3.2e-06	0.1	1421.63	3101.02	0.45844
517	1510424	S100P	1e-07	3.2e-06	0.1	6592.47	2557.9	2.5773
518	240333	ETS1	1e-07	3.2e-06	0.1	526.798	206.527	2.55074
519	6450021	ANAPC4	1e-07	3.2e-06	0.1	413.322	1126.78	0.366818
520	6590022	LOC653752	1e-07	3.2e-06	0.1	160.427	370.951	0.432476
521	2490377	C17orf71	1e-07	3.2e-06	0.1	662.063	289.148	2.2897
522	5290673	STCH	1e-07	3.2e-06	0.1	594.462	258.473	2.2999
523	3830653	DNAJB2	1e-07	3.2e-06	0.1	1047.37	468.018	2.23787
524	2850551	RCAN1	1e-07	3.2e-06	0.1	1158.29	505.855	2.28976
525	1430402	NUP85	1e-07	3.2e-06	0.1	374.023	873.96	0.427963
526	2510520	ABL2	1e-07	3.2e-06	0.1	248.88	108.13	2.30169
527	6220180	CABC1	1e-07	3.2e-06	0.1	397.164	963.337	0.41228
528	520482	RNF11	1e-07	3.2e-06	0.1	838.17	335.997	2.49457
529	4830315	DUSP10	1e-07	3.2e-06	0.1	381.125	171.261	2.2254
530	6270082	MPZL3	1e-07	3.2e-06	0.1	238.33	100.674	2.36736
531	6350189	MGC4677	1e-07	3.2e-06	0.1	11781.5	5157.54	2.28433
532	3610386	CPEB3	1e-07	3.2e-06	0.1	550.523	174.664	3.1519
533	7380136	BNIP2	1e-07	3.2e-06	0.1	2049.32	776.61	2.6388
534	6840280	PPP2CB	1e-07	3.2e-06	0.1	1200.34	459.434	2.61266
535	2680390	FLJ35767	1e-07	3.2e-06	0.1	370.734	130.8	2.83435
536	7560367	SMAD5	1e-07	3.2e-06	0.1	574.576	1294.18	0.443971
537	630278	H1F0	1e-07	3.2e-06	0.1	540.466	1404.93	0.384693
538	450292	TUBB2A	1e-07	3.2e-06	0.1	529.73	188.429	2.8113
539	2570477	BTN2A1	1e-07	3.2e-06	0.1	1171.77	428.124	2.73698
540	2650433	SFMBT1	1e-07	3.2e-06	0.1	693.982	250.13	2.77448
541	2490554	CHMP4C	1e-07	3.2e-06	0.1	455.913	196.242	2.32321
542	7000333	ASB6	1e-07	3.2e-06	0.1	331.014	131.461	2.51796
543	1240592	C7orf47	1e-07	3.2e-06	0.1	658.093	1448.75	0.45425
544	3290768	ZNF317	1e-07	3.2e-06	0.1	977.776	432.703	2.2597
545	2350524	GLCE	1e-07	3.2e-06	0.1	141.987	323.419	0.439019
546	1070288	METT11D1	1e-07	3.2e-06	0.1	387.42	877.27	0.44162
547	1050168	PI3	1e-07	3.2e-06	0.1	599.497	251.787	2.38097
548	1990674	NUP50	1e-07	3.2e-06	0.1	2901.58	994.399	2.91792
549	3190437	LRSAM1	1e-07	3.2e-06	0.1	391.548	939.23	0.416882
550	4850079	WDR5	1e-07	3.2e-06	0.1	267.221	686.812	0.389074
551	2060577	TRIM15	1e-07	3.2e-06	0.1	1459.97	608.221	2.4004
552	5820768	DEF8	1e-07	3.2e-06	0.1	344.141	798.621	0.43092
553	6590278	CBX2	1e-07	3.2e-06	0.1	683.324	1568.8	0.435572
554	4570546	LEAP2	1e-07	3.2e-06	0.1	471.476	169.824	2.77626
555	5420441	TNFSF9	1e-07	3.2e-06	0.1	468.064	164.336	2.84821
556	7200431	GABPB2	1e-07	3.2e-06	0.1	664.155	294.413	2.25586
557	1780730	CCDC59	1e-07	3.2e-06	0.1	8370.01	3573.42	2.3423
558	3360008	ZNF275	1e-07	3.2e-06	0.1	1270.75	516.771	2.45901
559	730040	LAMB3	1e-07	3.2e-06	0.1	1982.78	744.026	2.66493
560	3310288	LOC647000	1e-07	3.2e-06	0.1	2089	5801.05	0.360108
561	3440204	FBN2	1e-07	3.2e-06	0.1	261.613	120.066	2.17892
562	20403	TOR1AIP1	1e-07	3.2e-06	0.1	2622.18	1131.88	2.31666
563	2680487	SERINC1	1e-07	3.2e-06	0.1	1058.97	468.569	2.26
564	3060682	BPGM	1e-07	3.2e-06	0.1	373.884	161.166	2.31986
565	4590228	GLRX	1e-07	3.2e-06	0.1	1573.43	529.612	2.97092
566	2100139	ZRANB2	1e-07	3.2e-06	0.1	641.351	239.445	2.67849
567	3610753	LOC85389	1e-07	3.2e-06	0.1	1161.65	417.232	2.78419
568	1030324	ZFP161	1e-07	3.2e-06	0.1	155.855	348.117	0.447709
569	3420139	NIF3L1	1e-07	3.2e-06	0.1	1222.11	3125	0.391075
570	290332	TAF13	1e-07	3.2e-06	0.1	468.31	189.194	2.47529
571	7040717	AASDHPPT	1e-07	3.2e-06	0.1	563.493	1364.47	0.412975
572	2940110	UHRF1	1e-07	3.2e-06	0.1	1515.96	3436.13	0.441183
573	5420309	AURKA	1e-07	3.2e-06	0.1	1687.53	3794.89	0.444685
574	6960523	JMJD1C	1e-07	3.2e-06	0.1	534.08	199.393	2.67853
575	7380110	CDK4	1e-07	3.2e-06	0.1	2567.19	5903.8	0.434837
576	60397	TRK1	1e-07	3.2e-06	0.1	476.299	119.154	3.99733
577	2510204	WIBG	1e-07	3.2e-06	0.1	319.889	883.472	0.362082
578	3290170	PAAF1	1e-07	3.2e-06	0.1	335.336	781.64	0.429015
579	580601	PIGC	1e-07	3.2e-06	0.1	636.704	1648.7	0.386185
580	3780674	ZNF503	1e-07	3.2e-06	0.1	1169.95	475.27	2.46165
581	4060091	DKFZp451A211	1e-07	3.2e-06	0.1	220.897	101.333	2.17993
582	5910338	TMEM203	1e-07	3.2e-06	0.1	740.877	2442.1	0.303378
583	1090072	KIAA0494	1e-07	3.2e-06	0.1	472.703	1101.24	0.429244
584	3310441	INTS10	1e-07	3.2e-06	0.1	976.983	2074.6	0.470926
585	2600392	CENPA	1e-07	3.2e-06	0.1	541.113	1258.49	0.429969
586	7380670	MYB	1e-07	3.2e-06	0.1	262.243	749.764	0.349767
587	770291	HOXA10	1e-07	3.2e-06	0.1	811.544	1924.04	0.421792
588	510253	FBXW11	1e-07	3.2e-06	0.1	443.184	208.639	2.12417
589	5310615	SLC25A15	1e-07	3.2e-06	0.1	274.828	668.078	0.411372
590	3940484	MEF2D	1e-07	3.2e-06	0.1	484.123	201.777	2.3993
591	4900746	UBE2H	1e-07	3.2e-06	0.1	962.077	304.304	3.16156
592	5870326	SLC2A8	1e-07	3.2e-06	0.1	606.968	1548.06	0.392082
593	840554	RYBP	1e-07	3.2e-06	0.1	866.057	382.126	2.26642
594	6480082	ARHGAP1	1e-07	3.2e-06	0.1	604.975	1491.24	0.405687
595	3310307	C21orf63	2e-07	5.7e-06	0.1	286.665	604.734	0.474035
596	630259	VPS37D	2e-07	5.7e-06	0.1	759.55	318.222	2.38686
597	5490458	SNORD14A	2e-07	5.7e-06	0.1	190.773	452.503	0.421595
598	4900575	PTRH2	2e-07	5.7e-06	0.1	985.577	2276.4	0.432953
599	4200692	NEU1	2e-07	5.7e-06	0.1	567.804	234.878	2.41744
600	2070367	SERTAD2	2e-07	5.7e-06	0.1	3202.6	1318.75	2.42852
601	3170064	MICB	2e-07	5.7e-06	0.1	1441.92	525.867	2.74198
602	540524	NMRAL1	2e-07	5.7e-06	0.1	1545.39	3776.36	0.409227
603	3610091	CUTC	2e-07	5.7e-06	0.1	287.609	650.084	0.442419
604	7510707	E2F6	2e-07	5.7e-06	0.1	1609.34	629.961	2.55466
605	3180541	LOC440093	2e-07	5.7e-06	0.1	2719.04	1175.18	2.31373
606	1500768	SSU72	2e-07	5.7e-06	0.1	4511.49	10095	0.446902
607	3800647	UGCG	2e-07	5.7e-06	0.1	821.49	303.261	2.70886
608	2630376	RNF135	2e-07	5.7e-06	0.1	246.868	517.337	0.477191
609	4390100	LAMC2	2e-07	5.7e-06	0.1	552.153	256.043	2.15649
610	1820196	OVGP1	2e-07	5.7e-06	0.1	665.981	304.068	2.19024
611	5560338	IVNS1ABP	2e-07	5.7e-06	0.1	227.315	633.632	0.358749
612	2710341	PRNP	2e-07	5.7e-06	0.1	3929.25	1653.97	2.37564
613	2350053	GFPT1	2e-07	5.7e-06	0.1	4485.01	1902.55	2.35737
614	2060228	RNF43	2e-07	5.7e-06	0.1	165.362	383.508	0.431182
615	6350446	TSC22D3	2e-07	5.7e-06	0.1	305.775	129.174	2.36715
616	5340161	C6orf128	2e-07	5.7e-06	0.1	357.526	140.002	2.55373
617	4560129	LGMN	2e-07	5.7e-06	0.1	1508.22	686.797	2.19602
618	3850687	FICD	2e-07	5.7e-06	0.1	407.919	168.915	2.41494
619	4280228	IVNS1ABP	2e-07	5.7e-06	0.1	221.129	532.841	0.414999
620	4920156	GFPT1	2e-07	5.7e-06	0.1	1799.42	689.42	2.61005
621	2600288	GOSR2	2e-07	5.7e-06	0.1	1632.68	572.17	2.85349
622	7150059	STAMBPL1	2e-07	5.7e-06	0.1	999.172	2244.93	0.445079
623	1240477	RTN4IP1	2e-07	5.7e-06	0.1	214.425	541.116	0.396264
624	2650019	FAM53C	2e-07	5.7e-06	0.1	2097.01	860.7	2.43641
625	4860086	TMEM118	2e-07	5.7e-06	0.1	421.712	958.715	0.439873
626	6960685	ADIPOR2	2e-07	5.7e-06	0.1	4427.9	1953.74	2.26637
627	6420040	CYB5D1	2e-07	5.7e-06	0.1	233.124	492.885	0.472978
628	2760452	RPS29	2e-07	5.7e-06	0.1	4332.55	1893.99	2.28752
629	650008	ANKRD16	2e-07	5.7e-06	0.1	205.197	435.085	0.471625
630	1990300	SOCS1	2e-07	5.7e-06	0.1	218.079	99.8232	2.18465
631	4640086	FOXQ1	2e-07	5.7e-06	0.1	3572.57	10472.6	0.341135
632	3170102	C12orf49	2e-07	5.7e-06	0.1	571.344	266.053	2.14748
633	5080333	BAT2	2e-07	5.7e-06	0.1	222.393	489.926	0.453932
634	4150553	TAF13	2e-07	5.7e-06	0.1	417.905	176.407	2.36898
635	3370246	IHPK2	2e-07	5.7e-06	0.1	778.014	345.616	2.25109
636	3460242	HEATR1	2e-07	5.7e-06	0.1	1508.71	3149.29	0.479064
637	2970762	HCCS	2e-07	5.7e-06	0.1	854.484	393.104	2.17368
638	7510537	SCO2	2e-07	5.7e-06	0.1	389.898	970.718	0.40166
639	1470082	PLRG1	2e-07	5.7e-06	0.1	4631.93	2114.08	2.19099
640	5820746	LOC647987	2e-07	5.7e-06	0.1	381.43	122.923	3.103
641	6330132	ISG20	2e-07	5.7e-06	0.1	540.256	212.819	2.53858
642	770475		2e-07	5.7e-06	0.1	399.886	873.699	0.457693
643	240390	GEMIN6	2e-07	5.7e-06	0.1	880.294	1980.24	0.444539
644	4590040	CCNB1	2e-07	5.7e-06	0.1	330.772	766.937	0.43129
645	3420593	LMNB1	2e-07	5.7e-06	0.1	468.516	1160.37	0.403765
646	290315	SENP5	2e-07	5.7e-06	0.1	724.711	227.919	3.17969
647	5290097	PPP1R14B	2e-07	5.7e-06	0.1	2733.68	7008.97	0.390025
648	4730369	BTG1	2e-07	5.7e-06	0.1	4714.68	2187.42	2.15536
649	4730605	AURKA	2e-07	5.7e-06	0.1	1812.25	3818.71	0.474572
650	1500048	LRRC45	2e-07	5.7e-06	0.1	123.434	285.079	0.432981
651	4210692	SAC3D1	2e-07	5.7e-06	0.1	597.294	1334.69	0.447515
652	2060040	ADORA2B	2e-07	5.7e-06	0.1	732.81	1741.01	0.42091
653	7100008	C14orf80	2e-07	5.7e-06	0.1	264.774	587.424	0.450738
654	580273	PCNXL3	2e-07	5.7e-06	0.1	241.095	547.959	0.439987
655	3180706	NOL6	2e-07	5.7e-06	0.1	577.38	1330.76	0.433873
656	6480592	LAMA3	2e-07	5.7e-06	0.1	469.831	216.862	2.1665
657	4640470	SGMS2	2e-07	5.7e-06	0.1	522.72	189.364	2.76039
658	6330201	OVOL2	2e-07	5.7e-06	0.1	383.942	911.783	0.421089
659	4830382	CPEB2	2e-07	5.7e-06	0.1	499.74	171.269	2.91787
660	4050195	FAM10A4	2e-07	5.7e-06	0.1	6082.41	2656.93	2.28926
661	1440474	LOC200810	2e-07	5.7e-06	0.1	823.617	1960.91	0.420018
662	5900286	ZFP90	2e-07	5.7e-06	0.1	400.179	961.033	0.416405
663	1500082	CHAC1	2e-07	5.7e-06	0.1	305.003	119.69	2.54829
664	5310181	C17orf68	3e-07	7.9e-06	0.1	224.871	555.82	0.404575
665	6020474	SELS	3e-07	7.9e-06	0.1	2225.3	637.268	3.49193
666	2060091	DAG1	3e-07	7.9e-06	0.1	787.173	1754.54	0.448649
667	840709	EIF2AK3	3e-07	7.9e-06	0.1	405.105	152.107	2.6633
668	2340082	IFRD1	3e-07	7.9e-06	0.1	689.587	250.621	2.75152
669	6100187	LOC643047	3e-07	7.9e-06	0.1	242.516	105.676	2.2949
670	6380324	CKAP2L	3e-07	7.9e-06	0.1	466.125	1280.38	0.364052
671	4920139	CSE1L	3e-07	7.9e-06	0.1	811.276	330.562	2.45424
672	4070324	CAPRIN1	3e-07	7.9e-06	0.1	534.288	1143.25	0.46734
673	1070333	CST6	3e-07	7.9e-06	0.1	411.988	196.384	2.09787
674	50168	GRHL3	3e-07	7.9e-06	0.1	190.538	399.285	0.477199
675	3130301	PIM1	3e-07	7.9e-06	0.1	1217.11	528.013	2.30508
676	5290475	CDKN1A	3e-07	7.9e-06	0.1	304.765	99.7394	3.05561
677	430309	C6orf66	3e-07	7.9e-06	0.1	291.539	603.382	0.483175
678	730156	ICAM2	3e-07	7.9e-06	0.1	473.742	1167.47	0.405786
679	990075	BMP4	3e-07	7.9e-06	0.1	5668.81	13930.5	0.406935
680	3360382	ENTPD7	3e-07	7.9e-06	0.1	359.43	173.001	2.07762
681	5130414	C9orf23	3e-07	7.9e-06	0.1	728.818	1565.98	0.465408
682	2350563	MPHOSPH10	3e-07	7.9e-06	0.1	2262.25	1017.46	2.22343
683	450551	KRT16	3e-07	7.9e-06	0.1	206.266	96.7239	2.13252
684	630465	SCHIP1	3e-07	7.9e-06	0.1	534.623	251.292	2.1275
685	1050196	PRKAG2	3e-07	7.9e-06	0.1	685.024	308.77	2.21856
686	6400465	PTPN6	3e-07	7.9e-06	0.1	147.674	305.944	0.482682
687	6770576	C21orf91	3e-07	7.9e-06	0.1	341.767	142.15	2.40427
688	1710286	SKP2	3e-07	7.9e-06	0.1	1275.49	3242.83	0.393326
689	2120682	GPR89C	3e-07	7.9e-06	0.1	776.012	376.22	2.06265
690	3610398	MMACHC	3e-07	7.9e-06	0.1	237.151	575.136	0.412339
691	6620689	MTHFD2	3e-07	7.9e-06	0.1	8259.17	3405.22	2.42544
692	6280458	BCL6	3e-07	7.9e-06	0.1	1048.2	441.89	2.37209
693	4890279	HIST2H4A	3e-07	7.9e-06	0.1	340.548	144.627	2.35466
694	6280504	LOC100008589	3e-07	7.9e-06	0.1	20665.7	8574.53	2.41013
695	20465	MRPL36	3e-07	7.9e-06	0.1	2283.91	5663.5	0.403269
696	6060278	HMBS	3e-07	7.9e-06	0.1	561.001	1304.94	0.429906
697	6650220	FASTKD5	3e-07	7.9e-06	0.1	1326.23	488.768	2.71341
698	6020382	KRTAP2-1	3e-07	7.9e-06	0.1	223.605	102.856	2.17396
699	4280343	COASY	3e-07	7.9e-06	0.1	316.783	675.264	0.469124
700	240487	SH3BP5L	3e-07	7.9e-06	0.1	578.964	201.341	2.87554
701	3400762	LOC643870	3e-07	7.9e-06	0.1	646.401	291.555	2.21708
702	4060056	POLQ	3e-07	7.9e-06	0.1	349.615	837.387	0.417507
703	4880110	FAM126B	3e-07	7.9e-06	0.1	509.188	224.591	2.26719
704	2070730	NGDN	3e-07	7.9e-06	0.1	1697.39	734.541	2.31082
705	6350066	ARL9	3e-07	7.9e-06	0.1	260.915	116.146	2.24644
706	6180687	SLC29A1	3e-07	7.9e-06	0.1	251.703	575.462	0.437393
707	5360537	ARHGAP30	3e-07	7.9e-06	0.1	704.867	285.639	2.46769
708	5390600		3e-07	7.9e-06	0.1	284.38	137.943	2.06157
709	6220600	LOC113386	3e-07	7.9e-06	0.1	1540.24	642.395	2.39765
710	2750689	LOC729826	3e-07	7.9e-06	0.1	284.261	126.822	2.24141
711	520682	CPA4	3e-07	7.9e-06	0.1	614.263	219.584	2.79739
712	7100382	SPSB1	4e-07	1.01e-05	0.1	348.41	153.032	2.27671
713	5550086	ANGEL1	4e-07	1.01e-05	0.1	168.135	371.177	0.452977
714	2970609	TMF1	4e-07	1.01e-05	0.1	739.913	287.872	2.57028
715	270296	PPP2CB	4e-07	1.01e-05	0.1	488.69	221.6	2.20528
716	2490288	ARRB1	4e-07	1.01e-05	0.1	172.236	347.847	0.49515
717	870376	C9orf152	4e-07	1.01e-05	0.1	732.324	1506.39	0.486147
718	2750403	ACTR3B	4e-07	1.01e-05	0.1	118.098	285.468	0.413701
719	6270427	IGBP1	4e-07	1.01e-05	0.1	2142.45	1052.29	2.03599
720	510041	SEC22C	4e-07	1.01e-05	0.1	520.108	1197.69	0.434258
721	6400364	NR4A2	4e-07	1.01e-05	0.1	394.66	149.569	2.63865
722	6380008	EPC1	4e-07	1.01e-05	0.1	366.697	171.901	2.13319
723	5670095	ZNF239	4e-07	1.01e-05	0.1	260.134	693.068	0.375337
724	7160239	FOSB	4e-07	1.01e-05	0.1	3159.66	662.837	4.76687
725	3460014	C4orf18	4e-07	1.01e-05	0.1	877.8	1978.04	0.443772
726	6110484	GEMIN5	4e-07	1.01e-05	0.1	168.869	448.008	0.376933
727	7610494	CDCA4	4e-07	1.01e-05	0.1	233.003	530.947	0.438844
728	630544	YTHDC1	4e-07	1.01e-05	0.1	341.675	139.736	2.44515
729	5310168	HLA-B	4e-07	1.01e-05	0.1	719.024	313.255	2.29533
730	7210373	PSMD12	4e-07	1.01e-05	0.1	6638.06	2577.8	2.57509
731	7380619	LOC728037	4e-07	1.01e-05	0.1	230.324	475.541	0.48434
732	1570189	ZNF669	4e-07	1.01e-05	0.1	357.889	156.825	2.2821
733	1240270	LMTK2	4e-07	1.01e-05	0.1	333.058	121.026	2.75195
734	5700373	TRIP13	4e-07	1.01e-05	0.1	979.065	2439.72	0.401302
735	6040546	LOC647859	4e-07	1.01e-05	0.1	999.608	457.945	2.18281
736	3190349	RAD54B	4e-07	1.01e-05	0.1	166.787	339.419	0.491391
737	4490154	CEP192	4e-07	1.01e-05	0.1	266.884	586.428	0.4551
738	6180056	TOR1B	4e-07	1.01e-05	0.1	892.604	399.424	2.23473
739	6770204	MEN1	4e-07	1.01e-05	0.1	205.167	420.822	0.487539
740	1580719	THADA	4e-07	1.01e-05	0.1	215.732	447.844	0.481712
741	6770044	TEX10	4e-07	1.01e-05	0.1	1385.24	624.902	2.21674
742	1770661	RAB21	4e-07	1.01e-05	0.1	1474.89	706.715	2.08696
743	2370373	EGR3	4e-07	1.01e-05	0.1	272.174	127.195	2.13982
744	1440296	H3F3B	4e-07	1.01e-05	0.1	1309.2	397.846	3.29071
745	4850612	UNG	4e-07	1.01e-05	0.1	1587.72	3693.53	0.429865
746	2140711	HSPA4	4e-07	1.01e-05	0.1	656.164	279.409	2.3484
747	2600291	MTAP	4e-07	1.01e-05	0.1	385.738	865.85	0.445502
748	4280017	FOS	4e-07	1.01e-05	0.1	4271.92	1387.7	3.07842
749	5670673	ARRB1	5e-07	1.2e-05	0.1	138.17	322.164	0.428879
750	3990619	TOP2A	5e-07	1.2e-05	0.1	2444.59	4963.33	0.492531
751	5310324	PTCD2	5e-07	1.2e-05	0.1	213.545	458.437	0.465812
752	1440451	EXOSC2	5e-07	1.2e-05	0.1	236.374	540.823	0.437064
753	3360112	TMEM2	5e-07	1.2e-05	0.1	1840.69	774.508	2.37659
754	4120370	PALB2	5e-07	1.2e-05	0.1	122.39	248.419	0.492675
755	3130593	C12orf59	5e-07	1.2e-05	0.1	460.597	979.86	0.470064
756	2600463	TNFRSF10B	5e-07	1.2e-05	0.1	3117.93	1452.78	2.14618
757	2490719	STK17B	5e-07	1.2e-05	0.1	1256.09	537.722	2.33595
758	2630747	KCTD5	5e-07	1.2e-05	0.1	814.407	263.35	3.09249
759	2070600	AFTPH	5e-07	1.2e-05	0.1	559.608	241.193	2.32017
760	940300	C17orf90	5e-07	1.2e-05	0.1	790.408	2000.91	0.395025
761	2510678	PKMYT1	5e-07	1.2e-05	0.1	500.413	1106.24	0.452356
762	150095	TP53BP2	5e-07	1.2e-05	0.1	1014.36	429.467	2.3619
763	1820075	QPCT	5e-07	1.2e-05	0.1	467.088	232.209	2.0115
764	2140541	LOC389816	5e-07	1.2e-05	0.1	314.104	800.754	0.392261
765	4610296	CLUAP1	5e-07	1.2e-05	0.1	177.165	374.964	0.472484
766	1780450	ASB6	5e-07	1.2e-05	0.1	330.153	137.911	2.39396
767	270736	TRABD	5e-07	1.2e-05	0.1	1429.46	3482.81	0.410431
768	3460739	RAB17	5e-07	1.2e-05	0.1	806.811	1758.41	0.458831
769	2900681	LOC200810	5e-07	1.2e-05	0.1	531.442	1281.26	0.41478
770	240019	TBC1D15	5e-07	1.2e-05	0.1	2345.81	936.883	2.50384
771	3180553	C12orf32	5e-07	1.2e-05	0.1	270.966	550.996	0.491774
772	3420241	SLC2A14	5e-07	1.2e-05	0.1	303.917	143.71	2.11479
773	3800215	KIAA0514	5e-07	1.2e-05	0.1	216.427	495.171	0.437075
774	7160711	MAP2K3	5e-07	1.2e-05	0.1	343.649	152.466	2.25393
775	7400626	NFKB1	5e-07	1.2e-05	0.1	1862.33	3961.47	0.47011
776	4230066	C16orf53	5e-07	1.2e-05	0.1	182.785	457.508	0.399522
777	3840056	ERCC1	5e-07	1.2e-05	0.1	988.24	466.359	2.11906
778	5090747	FLJ12949	5e-07	1.2e-05	0.1	127.412	266.375	0.478318
779	7150692	LOC642732	5e-07	1.2e-05	0.1	521.908	251.792	2.07277
780	2640224	VEGFA	5e-07	1.2e-05	0.1	408.792	182.348	2.24182
781	4390382	KIAA0182	6e-07	1.39e-05	0.1	434.976	883.467	0.492351
782	3170468	CSNK1A1	6e-07	1.39e-05	0.1	654.557	299.084	2.18854
783	580719	C13orf34	6e-07	1.39e-05	0.1	480.195	1028.81	0.466746
784	2510224	ANKRD57	6e-07	1.39e-05	0.1	2681.42	1163.56	2.30451
785	6420739	PGM3	6e-07	1.39e-05	0.1	1254.35	557.55	2.24975
786	6510433	SNORA33	6e-07	1.39e-05	0.1	280.925	737.89	0.380714
787	5340754	ZNF93	6e-07	1.39e-05	0.1	545.352	247.949	2.19946
788	2970678		6e-07	1.39e-05	0.1	305.157	150.308	2.03021
789	2190341	AP1S1	6e-07	1.39e-05	0.1	1666.69	3934.96	0.423559
790	830056	FOXA1	6e-07	1.39e-05	0.1	2777.37	6694.29	0.414887
791	5360070	CCNB2	6e-07	1.39e-05	0.1	2811.27	5901.57	0.47636
792	3310692	SPRY1	6e-07	1.39e-05	0.1	213.034	428.84	0.496769
793	130181	ANKRD22	6e-07	1.39e-05	0.1	202.28	443.966	0.45562
794	3190102	DSN1	6e-07	1.39e-05	0.1	226.18	475.442	0.475726
795	1510630	DUS2L	6e-07	1.39e-05	0.1	241.572	611.004	0.395369
796	7100392	P704P	6e-07	1.39e-05	0.1	671.051	325.53	2.06141
797	730162	ZNF16	6e-07	1.39e-05	0.1	726.643	353.342	2.05649
798	4860551	ZNF778	6e-07	1.39e-05	0.1	254.234	123.696	2.05532
799	1300452	LGMN	6e-07	1.39e-05	0.1	643.292	303.237	2.12141
800	5570626	DNAJB14	6e-07	1.39e-05	0.1	616.155	284.899	2.16272
801	1690114	U2AF2	6e-07	1.39e-05	0.1	3099.64	6360.8	0.487303
802	1770519	PDRG1	6e-07	1.39e-05	0.1	1666.87	708.684	2.35207
803	130220	MRTO4	7e-07	1.57e-05	0.1	511.172	1184.2	0.43166
804	4610731	CHAF1B	7e-07	1.57e-05	0.1	333.349	777.56	0.428711
805	360747	COASY	7e-07	1.57e-05	0.1	1204.12	2871.48	0.419339
806	6130441	ASPM	7e-07	1.57e-05	0.1	508.739	1197.08	0.424982
807	4730538	SLC25A25	7e-07	1.57e-05	0.1	369.002	157.292	2.34597
808	4610288	PARD6B	7e-07	1.57e-05	0.1	235.709	114.932	2.05086
809	650709	RNF34	7e-07	1.57e-05	0.1	803.238	2045.61	0.392664
810	2940646	REPIN1	7e-07	1.57e-05	0.1	1378.01	3371.42	0.408731
811	4760646	TROAP	7e-07	1.57e-05	0.1	398.392	977.324	0.407636
812	1580626	ZNF224	7e-07	1.57e-05	0.1	273.355	135.246	2.02116
813	5310332	LCMT2	7e-07	1.57e-05	0.1	275.224	758.568	0.36282
814	730121	FBXO7	7e-07	1.57e-05	0.1	648.839	318.59	2.03659
815	4670487	SIVA	7e-07	1.57e-05	0.1	1651.82	3307.73	0.499382
816	6620753	ZFAND5	7e-07	1.57e-05	0.1	9694.65	4571.89	2.12049
817	3930278	TMEM177	7e-07	1.57e-05	0.1	397.602	1078.36	0.368709
818	6550647	COG2	7e-07	1.57e-05	0.1	289.587	604.448	0.479093
819	2480722	UBE2T	7e-07	1.57e-05	0.1	718.141	1439.43	0.498905
820	630333	CKAP5	7e-07	1.57e-05	0.1	2160.67	4378.86	0.493432
821	5570020	RAET1G	7e-07	1.57e-05	0.1	293.798	136.705	2.14915
822	1940605	WDR8	7e-07	1.57e-05	0.1	599.61	1291.25	0.464365
823	3800110	ORC5L	7e-07	1.57e-05	0.1	1327.47	2713.41	0.489225
824	6330731	IHPK1	7e-07	1.57e-05	0.1	1490.23	663.08	2.24744
825	5870446	ATP5G1	7e-07	1.57e-05	0.1	3815.96	9597.99	0.397579
826	5550673	SIVA	7e-07	1.57e-05	0.1	1461.33	2939.99	0.497052
827	4780040	MRPL41	8e-07	1.73e-05	0.1	2129.31	5375.74	0.396095
828	1580524	ACSL3	8e-07	1.73e-05	0.1	3014.72	1459.83	2.06512
829	2490170	FLJ20628	8e-07	1.73e-05	0.1	186.393	373.378	0.499207
830	6940408	COBRA1	8e-07	1.73e-05	0.1	1057.83	2287.04	0.462532
831	1660754	NOC4L	8e-07	1.73e-05	0.1	169.706	398.632	0.425721
832	2810605	ZNF266	8e-07	1.73e-05	0.1	666.712	313.576	2.12616
833	1660674	NUDT22	8e-07	1.73e-05	0.1	223.59	447.723	0.499393
834	1990358	METTL1	8e-07	1.73e-05	0.1	232.387	583.413	0.398323
835	6860768	RAE1	8e-07	1.73e-05	0.1	7303.61	3348.32	2.18127
836	4260044	SQSTM1	8e-07	1.73e-05	0.1	5544.52	2425.42	2.28601
837	2850021	QSOX1	8e-07	1.73e-05	0.1	1513.87	745.325	2.03115
838	4590370	SLC2A1	8e-07	1.73e-05	0.1	3859.64	8121.42	0.475242
839	1230274	ZNF18	8e-07	1.73e-05	0.1	182.972	385.995	0.474028
840	6250594	IHPK2	8e-07	1.73e-05	0.1	565.673	270.365	2.09225
841	6370553	EPHA1	8e-07	1.73e-05	0.1	172.891	379.809	0.455205
842	620240	ABR	8e-07	1.73e-05	0.1	452.049	972.291	0.464932
843	1820497	TIGD2	8e-07	1.73e-05	0.1	227.37	554.961	0.409704
844	4540356	UFM1	8e-07	1.73e-05	0.1	885.648	334.41	2.64839
845	3440367	ACSL3	8e-07	1.73e-05	0.1	293.777	140.937	2.08445
846	4280300	DIS3L	8e-07	1.73e-05	0.1	304.098	619.74	0.490686
847	2570202	TAF1B	8e-07	1.73e-05	0.1	316.261	636.426	0.496932
848	4640161	C17orf97	8e-07	1.73e-05	0.1	120.12	244.708	0.490869
849	4760113	LOC400506	8e-07	1.73e-05	0.1	188.2	439.082	0.42862
850	6480092	FAM65A	8e-07	1.73e-05	0.1	344.506	774.82	0.444628
851	610717	C12orf34	8e-07	1.73e-05	0.1	301.381	137.936	2.18493
852	6420152	TBRG4	8e-07	1.73e-05	0.1	157.481	323.282	0.487132
853	540221	NOL1	8e-07	1.73e-05	0.1	1555.79	3372.86	0.461266
854	2450546	MBNL2	9e-07	1.91e-05	0.1	763.673	381.303	2.0028
855	5690411	MAFF	9e-07	1.91e-05	0.1	253.889	123.301	2.0591
856	7650477	STUB1	9e-07	1.91e-05	0.1	1092.73	2313.83	0.472259
857	5260059	CXorf12	9e-07	1.91e-05	0.1	159.327	332.106	0.479746
858	4890731	RFC5	9e-07	1.91e-05	0.1	1643.75	3447.81	0.476754
859	520050	C9orf85	9e-07	1.91e-05	0.1	302.398	149.538	2.02222
860	130403	RNF19B	9e-07	1.91e-05	0.1	599.664	253.339	2.36704
861	4200220	RNF4	9e-07	1.91e-05	0.1	1065.95	521.695	2.04325
862	6060356	RPL13A	9e-07	1.91e-05	0.1	5103.2	2320.29	2.19938
863	5310411	H2AFJ	9e-07	1.91e-05	0.1	472.903	199.596	2.3693
864	1110397		1e-06	2.07e-05	0.1	215.644	107.271	2.01028
865	4250246	KCTD3	1e-06	2.07e-05	0.1	946.33	1965.56	0.481455
866	630066	LRP5	1e-06	2.07e-05	0.1	520.33	1073.21	0.484836
867	2060112	CCNYL1	1e-06	2.07e-05	0.1	516.988	254.467	2.03165
868	4120722	NOL8	1e-06	2.07e-05	0.1	444.814	1063.14	0.418396
869	380327	LOC730820	1e-06	2.07e-05	0.1	1189.06	483.987	2.45681
870	20392	CISD1	1e-06	2.07e-05	0.1	2118.71	4511.02	0.469674
871	1660551	SLC5A3	1e-06	2.07e-05	0.1	230.779	111.857	2.06317
872	7040682		1e-06	2.07e-05	0.1	1359.09	3315.54	0.409913
873	2810465	BRCA1	1e-06	2.07e-05	0.1	260.55	546.588	0.476684
874	4230286	ZSWIM1	1e-06	2.07e-05	0.1	280.612	591.545	0.474371
875	5220347	BCKDK	1e-06	2.07e-05	0.1	1289.59	2713.57	0.475237
876	5090291	ATG4C	1e-06	2.07e-05	0.1	293.476	635.175	0.462039
877	4880215	GTF2B	1e-06	2.07e-05	0.1	2056.44	811.378	2.53451
878	620202	OSGIN1	1e-06	2.07e-05	0.1	392.638	121.706	3.22612
879	6420161	STK36	1e-06	2.07e-05	0.1	201.283	419.195	0.480166
880	6620577	TTC23	1e-06	2.07e-05	0.1	168.162	366.244	0.459155
881	1070411	SPC25	1e-06	2.07e-05	0.1	324.415	649.861	0.499207
882	2230026	KLF5	1.1e-06	2.22e-05	0.1	590.568	284.583	2.0752
883	1580397	ISCA2	1.1e-06	2.22e-05	0.1	254.297	535.908	0.474517
884	6560672	HNRPR	1.1e-06	2.22e-05	0.1	1338.46	2738.78	0.488707
885	5050162	CD83	1.1e-06	2.22e-05	0.1	587.545	274.631	2.1394
886	7000386	SEC22C	1.1e-06	2.22e-05	0.1	286.569	585.179	0.489712
887	6960300		1.1e-06	2.22e-05	0.1	165.749	352.554	0.47014
888	5390180	ASXL1	1.1e-06	2.22e-05	0.1	165.641	338.47	0.489382
889	2370441	DEPDC1B	1.1e-06	2.22e-05	0.1	275.943	584.964	0.471728
890	3610348	FAM10A4	1.1e-06	2.22e-05	0.1	722.238	343.059	2.10529
891	2710731	UTX	1.1e-06	2.22e-05	0.1	533.129	248.938	2.14161
892	3450176	C17orf58	1.1e-06	2.22e-05	0.1	392.17	806.017	0.486553
893	5960181	ASNS	1.2e-06	2.37e-05	0.1	1170.92	379.331	3.0868
894	7040280	CLINT1	1.2e-06	2.37e-05	0.1	2771.09	1285.31	2.15597
895	2190750	KLHL15	1.2e-06	2.37e-05	0.1	270.582	119.832	2.25802
896	4670241	SYF2	1.2e-06	2.37e-05	0.1	3796.66	1547.95	2.4527
897	4570600	GPR89B	1.2e-06	2.37e-05	0.1	616.402	303.029	2.03413
898	6280609	TSGA14	1.2e-06	2.37e-05	0.1	398.432	799.443	0.498387
899	6550358	UBA52	1.2e-06	2.37e-05	0.1	690.975	340.044	2.03202
900	4070608	CBLL1	1.2e-06	2.37e-05	0.1	2583.64	1119.34	2.30818
901	6250382	ANAPC13	1.2e-06	2.37e-05	0.1	1694.04	3463.98	0.489043
902	3450681	PPM1B	1.2e-06	2.37e-05	0.1	2124.44	864.195	2.45829
903	1770541	SERP1	1.2e-06	2.37e-05	0.1	1149.4	573.567	2.00395
904	2100368	GOLT1B	1.2e-06	2.37e-05	0.1	657.332	296.211	2.21913
905	450300	ANKFY1	1.3e-06	2.52e-05	0.1	193.399	414.249	0.466866
906	4390273	RASSF7	1.3e-06	2.52e-05	0.1	2138.14	4682.57	0.456617
907	1230224	DNAJB6	1.3e-06	2.52e-05	0.1	3280.51	1138.36	2.88178
908	5700612	SEPHS1	1.3e-06	2.52e-05	0.1	445.913	1009.6	0.441673
909	5900731	SFRS12	1.3e-06	2.52e-05	0.1	467.919	953.945	0.49051
910	4570224	C17orf53	1.3e-06	2.52e-05	0.1	438.058	1034.85	0.423304
911	1240541	RBM4	1.3e-06	2.52e-05	0.1	1117.94	432.56	2.58447
912	650681	CTDSP2	1.3e-06	2.52e-05	0.1	1279.77	2580.35	0.495967
913	4250451	SEC24D	1.3e-06	2.52e-05	0.1	708.436	331.917	2.13438
914	4760338	CDC25B	1.3e-06	2.52e-05	0.1	1242.73	2620.26	0.474277
915	990128	MBNL2	1.3e-06	2.52e-05	0.1	1442.57	657.744	2.19322
916	1770717	HIRIP3	1.3e-06	2.52e-05	0.1	373.499	903.8	0.413254
917	5910039	NAT6	1.3e-06	2.52e-05	0.1	158.581	333.666	0.475267
918	4850731	TFPI	1.3e-06	2.52e-05	0.1	304.993	134.547	2.26682
919	3840092	PFAS	1.3e-06	2.52e-05	0.1	370.655	995.334	0.372393
920	3460711	FBXW11	1.4e-06	2.67e-05	0.1	2040.7	1001.36	2.03793
921	1740136	SLC38A2	1.4e-06	2.67e-05	0.1	3097.07	1448.7	2.13783
922	2710431	GTPBP3	1.4e-06	2.67e-05	0.1	990.78	2021.98	0.490005
923	60630	GLA	1.4e-06	2.67e-05	0.1	6488.28	2850.27	2.27637
924	4850091	EMG1	1.4e-06	2.67e-05	0.1	1346.08	2782.4	0.483783
925	7040079	AP1S1	1.4e-06	2.67e-05	0.1	2755.64	5640.68	0.488531
926	10673	PLXNB2	1.5e-06	2.83e-05	0.1	728.584	1710.66	0.425908
927	50201	LRRC8C	1.5e-06	2.83e-05	0.1	289.547	142.249	2.0355
928	5360184	RNF6	1.5e-06	2.83e-05	0.1	319.193	152.103	2.09852
929	5290037	HEATR2	1.5e-06	2.83e-05	0.1	357.864	758.255	0.471957
930	3840358	LOC653820	1.5e-06	2.83e-05	0.1	380.63	184.608	2.06183
931	3400209	ARL14	1.5e-06	2.83e-05	0.1	361.1	172.132	2.09781
932	4590424	PDCD2L	1.5e-06	2.83e-05	0.1	412.12	924.659	0.445699
933	2760368	IRF6	1.5e-06	2.83e-05	0.1	696.702	303.355	2.29666
934	2480224	PGM3	1.5e-06	2.83e-05	0.1	1584.71	645.177	2.45624
935	1090047	BUB1B	1.5e-06	2.83e-05	0.1	152.056	307.202	0.494971
936	6660626	BRD3	1.6e-06	2.99e-05	0.1	365.295	737.159	0.495544
937	7560288	DCUN1D3	1.6e-06	2.99e-05	0.1	1206.01	473.444	2.54731
938	4880053	ORAOV1	1.6e-06	2.99e-05	0.1	664.5	307	2.16449
939	4830301	KAT2A	1.6e-06	2.99e-05	0.1	850.664	1849.5	0.459942
940	5420719	C2orf42	1.6e-06	2.99e-05	0.1	1030.21	486.199	2.1189
941	2710129	D2HGDH	1.7e-06	3.13e-05	0.1	131.291	283.337	0.463374
942	5690554	PPM1D	1.7e-06	3.13e-05	0.1	566.353	252.355	2.24427
943	4490706	BUD31	1.7e-06	3.13e-05	0.1	8838.97	3968.08	2.22752
944	4850301	PTRF	1.7e-06	3.13e-05	0.1	7456.68	3706.92	2.01156
945	3290435	TFDP1	1.7e-06	3.13e-05	0.1	3537.21	7161.94	0.49389
946	6220164	CENTG3	1.7e-06	3.13e-05	0.1	182.154	367.434	0.495747
947	1710746	PRKRIP1	1.7e-06	3.13e-05	0.1	545.546	234.557	2.32586
948	4180577	FXR1	1.7e-06	3.13e-05	0.1	2419.76	1107.55	2.18478
949	2480494	NFX1	1.7e-06	3.13e-05	0.1	116.823	255.485	0.457259
950	3290427	HOXA10	1.8e-06	3.27e-05	0.1	430.522	915.787	0.470112
951	4920095	MKL2	1.8e-06	3.27e-05	0.1	116.473	236.667	0.492138
952	6560767	C17orf62	1.8e-06	3.27e-05	0.1	226.225	475.656	0.475607
953	3890187	PRMT6	1.8e-06	3.27e-05	0.1	154.829	362.929	0.42661
954	6250630	RALGPS2	1.8e-06	3.27e-05	0.1	347.782	171.138	2.03216
955	1300674	FADD	1.8e-06	3.27e-05	0.1	650.45	1939.92	0.335296
956	4220307	LOC647673	1.8e-06	3.27e-05	0.1	3400.85	1689.67	2.01273
957	4900044	CDC7	1.8e-06	3.27e-05	0.1	221.981	455.235	0.487618
958	4180431	LOC205251	1.9e-06	3.41e-05	0.1	178.054	363.086	0.490391
959	1990433	RMI1	1.9e-06	3.41e-05	0.1	529.562	1125.69	0.470434
960	3710673	HDDC3	1.9e-06	3.41e-05	0.1	292.23	721.761	0.404885
961	2070707	AFMID	1.9e-06	3.41e-05	0.1	816.58	400.303	2.0399
962	3990671	DENND2C	1.9e-06	3.41e-05	0.1	324.699	158.016	2.05485
963	5130487	SRRD	1.9e-06	3.41e-05	0.1	170.566	385.03	0.442994
964	830598	CLK2	1.9e-06	3.41e-05	0.1	113.758	241.682	0.470691
965	3180450	C16orf72	1.9e-06	3.41e-05	0.1	821.15	365.372	2.24744
966	6420289	PIK3R2	2e-06	3.54e-05	0.1	2023.64	4179.79	0.48415
967	2650041	DUSP4	2e-06	3.54e-05	0.1	223.825	108.734	2.05846
968	2360167	FARSA	2e-06	3.54e-05	0.1	238.606	486.174	0.490783
969	3890563	LAMP2	2e-06	3.54e-05	0.1	892.237	436.311	2.04496
970	6450041	RBM24	2e-06	3.54e-05	0.1	186.33	92.1441	2.02216
971	2690324	KIAA1754	2e-06	3.54e-05	0.1	631.637	295.836	2.13509
972	6650451	MYCBP2	2e-06	3.54e-05	0.1	206.361	422.793	0.48809
973	1240192	CSNK1G2	2e-06	3.54e-05	0.1	620.249	1428.14	0.434304
974	6330047	HSPCAL3	2.1e-06	3.68e-05	0.1	327.604	144.934	2.26036
975	6520402	LEMD3	2.1e-06	3.68e-05	0.1	1456.9	727.19	2.00347
976	940129	WDR21A	2.1e-06	3.68e-05	0.1	253.171	521.907	0.485088
977	2320187	MED16	2.1e-06	3.68e-05	0.1	863.353	1839.87	0.469247
978	6380021	COQ10B	2.1e-06	3.68e-05	0.1	3463.42	1484.03	2.3338
979	4890092	TSEN54	2.1e-06	3.68e-05	0.1	161.883	354.097	0.45717
980	6760037	SYTL2	2.1e-06	3.68e-05	0.1	345.264	722.885	0.47762
981	3390433	HSD3B1	2.1e-06	3.68e-05	0.1	137.856	278.087	0.495731
982	460193	MAD2L1BP	2.2e-06	3.81e-05	0.1	619.984	288.142	2.15166
983	6040475	C18orf55	2.2e-06	3.81e-05	0.1	1721.13	3536.69	0.48665
984	1090026	PMPCA	2.2e-06	3.81e-05	0.1	760.779	1644.94	0.462495
985	6110575	FAIM	2.2e-06	3.81e-05	0.1	433.808	929.996	0.466463
986	7000739	TMEM31	2.3e-06	3.94e-05	0.1	366.291	182.467	2.00743
987	4180487	ZNF268	2.3e-06	3.94e-05	0.1	372.938	177.404	2.1022
988	4290114	C1orf172	2.3e-06	3.94e-05	0.1	149.203	313.73	0.475579
989	1030102	RGS16	2.3e-06	3.94e-05	0.1	335.262	152.58	2.19728
990	4810703	KCNK1	2.3e-06	3.94e-05	0.1	654.147	285.465	2.29151
991	3360468	SNX17	2.3e-06	3.94e-05	0.1	1233.28	2808.48	0.439125
992	7040341	CUGBP1	2.3e-06	3.94e-05	0.1	514.905	241.362	2.13333
993	730458	LRP3	2.3e-06	3.94e-05	0.1	697.363	1438.59	0.484755
994	4010064	P4HA2	2.4e-06	4.07e-05	0.1	3092.96	1397.11	2.21383
995	3990544	KIAA1666	2.5e-06	4.21e-05	0.1	520.941	167.669	3.10697
996	6110470	LOC727761	2.5e-06	4.21e-05	0.1	2061.88	4677.35	0.440822
997	4810288	INTS5	2.5e-06	4.21e-05	0.1	231.961	503.247	0.460928
998	3390343	SREBF1	2.5e-06	4.21e-05	0.1	208.61	453.438	0.460063
999	380202	NUAK2	2.6e-06	4.34e-05	0.1	418.001	190.578	2.19333
1000	940386	TXNL1	2.6e-06	4.34e-05	0.1	1185.07	522.593	2.26768
1001	10440	MARS2	2.6e-06	4.34e-05	0.1	195.694	399.926	0.489325
1002	290730	HIST1H2BD	2.6e-06	4.34e-05	0.1	906.527	419.746	2.1597
1003	1450603	C14orf106	2.7e-06	4.46e-05	0.1	165.751	340.166	0.487265
1004	2320133	TXNRD1	2.8e-06	4.56e-05	0.1	4004.41	1660.88	2.41101
1005	4050687	DLL1	2.8e-06	4.56e-05	0.1	226.479	111.807	2.02563
1006	1010181	SAMD8	2.8e-06	4.56e-05	0.1	370.074	157.866	2.34424
1007	3450364	THOC6	2.8e-06	4.56e-05	0.1	300.247	618.698	0.485288
1008	6380673	TUBE1	2.8e-06	4.56e-05	0.1	462.079	214.983	2.14937
1009	3800050	ADCY3	2.9e-06	4.71e-05	0.1	1196.29	2714.91	0.440635
1010	1240309	FOXRED1	2.9e-06	4.71e-05	0.1	366.574	807.406	0.454014
1011	6840075	NP	2.9e-06	4.71e-05	0.1	4250.77	2102.76	2.02152
1012	6110739	RDH14	3e-06	4.81e-05	0.1	804.197	1920.86	0.418665
1013	7320494	ZFPM1	3e-06	4.81e-05	0.1	226.198	532.355	0.4249
1014	6400402	FAM110A	3e-06	4.81e-05	0.1	286.533	596.357	0.480472
1015	6660671	KCNK1	3e-06	4.81e-05	0.1	596.671	263.654	2.26309
1016	3450300	C18orf19	3e-06	4.81e-05	0.1	644.054	288.247	2.23438
1017	360424	SDHA	3e-06	4.81e-05	0.1	553.352	1154.55	0.479279
1018	510132	LOC650029	3e-06	4.81e-05	0.1	1872.38	904.758	2.06948
1019	2690427	TBC1D23	3.1e-06	4.9e-05	0.1	342.155	171.019	2.00069
1020	7650386	CALCA	3.1e-06	4.9e-05	0.1	352.258	129.194	2.72659
1021	510546	PRSS22	3.1e-06	4.9e-05	0.1	414.79	207.265	2.00125
1022	1710753	ARL5B	3.2e-06	5.03e-05	0.1	825.722	403.892	2.04441
1023	6660196	SHFM1	3.2e-06	5.03e-05	0.1	1350.86	661.782	2.04124
1024	5570088	SRM	3.2e-06	5.03e-05	0.1	754.422	2006.13	0.376059
1025	4220180	WDR68	3.3e-06	5.15e-05	0.1	2798.05	1391.1	2.01139
1026	2510463	KIAA0859	3.4e-06	5.27e-05	0.1	342.366	695.476	0.492275
1027	770692	C9orf114	3.4e-06	5.27e-05	0.1	609.11	1229.45	0.495433
1028	6580332	RNF103	3.4e-06	5.27e-05	0.1	1181.48	587.989	2.00936
1029	270408	P4HA2	3.5e-06	5.37e-05	0.1	1886.92	843.916	2.23591
1030	840768	SDF2	3.5e-06	5.37e-05	0.1	3168.08	1363.76	2.32306
1031	6580189	LOC387820	3.5e-06	5.37e-05	0.1	5710.46	2086.25	2.73718
1032	7610608	LOC653702	3.5e-06	5.37e-05	0.1	659.35	304.081	2.16834
1033	5720056	MED10	3.6e-06	5.5e-05	0.1	4565.4	2076.71	2.19838
1034	380594	ZFYVE21	3.7e-06	5.63e-05	0.1	699.573	1424.18	0.491211
1035	6590592	SDC1	3.7e-06	5.63e-05	0.1	425.841	898.114	0.47415
1036	7400669	ZC3H5	3.7e-06	5.63e-05	0.1	191.522	396.713	0.482771
1037	1470601	PFKFB3	3.9e-06	5.87e-05	0.1	444.574	221.54	2.00675
1038	4610047	RANBP1	3.9e-06	5.87e-05	0.1	4426.98	9434.57	0.46923
1039	6380379	ZNF703	3.9e-06	5.87e-05	0.1	641.747	288.207	2.22669
1040	2140524	HIST1H3D	3.9e-06	5.87e-05	0.1	272.351	129.656	2.10056
1041	4070379	PCYT2	4e-06	5.99e-05	0.1	236.457	479.77	0.492855
1042	1940296	LOC387841	4e-06	5.99e-05	0.1	775.985	342.347	2.26666
1043	4200441	SEC14L1	4.1e-06	6.1e-05	0.1	661.004	316.364	2.08938
1044	4220041	SLC12A2	4.1e-06	6.1e-05	0.1	1058.86	2137.28	0.495425
1045	2190056	TMEM199	4.1e-06	6.1e-05	0.1	578.882	271.247	2.13415
1046	4640041	CLK3	4.2e-06	6.23e-05	0.1	1796.86	767.605	2.34087
1047	1940082		4.5e-06	6.58e-05	0.1	225.403	458.866	0.491218
1048	3060563	NR2C2AP	4.5e-06	6.58e-05	0.1	284.573	578.369	0.492026
1049	6040064	IHPK1	4.6e-06	6.68e-05	0.1	1789.8	887.602	2.01644
1050	6580577	HNRNPD	4.6e-06	6.68e-05	0.1	5915.44	11877.4	0.498041
1051	7050193	RAB40C	4.6e-06	6.68e-05	0.1	1230.23	2711.89	0.453642
1052	7050072	TNKS	4.7e-06	6.8e-05	0.1	317.574	119.956	2.64742
1053	520356	FXR1	4.8e-06	6.9e-05	0.1	4466.81	2196.24	2.03384
1054	6350240	SMYD4	4.9e-06	7.02e-05	0.1	154.456	319.568	0.483327
1055	130228	HDHD1A	4.9e-06	7.02e-05	0.1	307.623	619.352	0.496685
1056	7200743	SLAMF6	5e-06	7.09e-05	0.1	201.258	444.274	0.453005
1057	6580402	LOC646463	5e-06	7.09e-05	0.1	1528.64	444.959	3.43548
1058	7040220	RDH14	5e-06	7.09e-05	0.1	269.694	619.884	0.435072
1059	6330689	DLAT	5.1e-06	7.21e-05	0.1	381.272	763.565	0.499331
1060	4220376	AIM1L	5.2e-06	7.3e-05	0.1	153.361	317.235	0.48343
1061	5090056	ARFGAP3	5.2e-06	7.3e-05	0.1	723.136	359.64	2.01072
1062	3180446	MED16	5.2e-06	7.3e-05	0.1	1081.69	2185.84	0.494864
1063	1230719	PIGM	5.3e-06	7.41e-05	0.1	154.199	329.97	0.467311
1064	5420152	AMHR2	5.3e-06	7.41e-05	0.1	208.444	101.915	2.04526
1065	6760546	TIPARP	5.5e-06	7.62e-05	0.1	1453	663.773	2.189
1066	6510133	POFUT2	5.6e-06	7.73e-05	0.1	918.804	434.819	2.11307
1067	540446	TIMM8B	5.7e-06	7.84e-05	0.1	168.317	337.006	0.499448
1068	1110286	LOC146517	5.7e-06	7.84e-05	0.1	763.518	357.703	2.1345
1069	5420358	CD99L2	5.7e-06	7.84e-05	0.1	866.184	1772.72	0.488618
1070	990747	PSCD2	6.1e-06	8.27e-05	0.1	367.961	183.73	2.00273
1071	4290259	CCDC51	6.2e-06	8.37e-05	0.1	237.378	576.314	0.411889
1072	6860719	PSCD1	6.2e-06	8.37e-05	0.1	1442.8	597.02	2.41667
1073	7210647	NKD2	6.2e-06	8.37e-05	0.1	370.853	767.014	0.483502
1074	7210170	DSE	6.2e-06	8.37e-05	0.1	952.074	461.588	2.06261
1075	1820332	INSIG1	6.3e-06	8.5e-05	0.1	482.528	241.011	2.0021
1076	1850561	LMOD3	6.6e-06	8.82e-05	0.1	751.488	352.155	2.13397
1077	6590224	WFS1	6.7e-06	8.93e-05	0.1	1477.39	3114.52	0.474358
1078	5550288	AMY1B	6.7e-06	8.93e-05	0.1	813.746	360.238	2.25891
1079	3850767	SBK1	6.8e-06	9e-05	0.1	203.148	442.107	0.459499
1080	150154	FAM108A3	6.8e-06	9e-05	0.1	249.982	586.116	0.426505
1081	2230619	HIST1H4E	6.8e-06	9e-05	0.1	285.319	127.929	2.23028
1082	6480471	LOC645553	7.1e-06	9.31e-05	0.1	431.084	198.235	2.1746
1083	520561	RAI1	7.1e-06	9.31e-05	0.1	229.654	505.417	0.454385
1084	6660195	RPUSD3	7.2e-06	9.41e-05	0.1	540.344	1146.43	0.471327
1085	6770639	NDEL1	7.3e-06	9.5e-05	0.1	444.816	187.735	2.36938
1086	6180088	ATP6V0E2	7.3e-06	9.5e-05	0.1	1643.99	3299.12	0.498311
1087	130670	ZDHHC5	7.4e-06	9.6e-05	0.1	294.046	588.163	0.49994
1088	1430008	RNF26	7.4e-06	9.6e-05	0.1	335.058	683.428	0.49026
1089	1660086	FAM100A	7.5e-06	9.7e-05	0.1	199.348	407.649	0.489019
1090	1740220	AMY1A	7.6e-06	9.79e-05	0.1	2352.71	1077.02	2.18445
1091	6370474	CDCA3	7.7e-06	9.88e-05	0.1	486.016	1144.82	0.424534
1092	3930605	CYR61	7.7e-06	9.88e-05	0.1	5303.78	2534.24	2.09285
1093	2710400	DSC2	7.7e-06	9.88e-05	0.1	311.225	140.89	2.20899
1094	7610152	UBAP2L	7.7e-06	9.88e-05	0.1	539.124	1086.46	0.496221
1095	460561	CENPJ	7.7e-06	9.88e-05	0.1	190.897	397.355	0.48042
1096	5720458	ASB3	7.8e-06	9.98e-05	0.1	693.112	329.3	2.1048
1097	4590356	HNRNPD	7.9e-06	0.0001008	0.1	3777.93	7732.07	0.488605
1098	6370523	KBTBD8	8e-06	0.0001018	0.1	340.454	166.582	2.04376
1099	6650086	ELL	8.4e-06	0.0001054	0.1	614.607	261.847	2.3472
1100	6620386	AIM1L	8.5e-06	0.0001064	0.1	249.592	601.606	0.414877
1101	2640437	GTF3C2	8.5e-06	0.0001064	0.1	242.791	494.86	0.490626
1102	6370369	CD14	8.6e-06	0.0001075	0.1	448.056	165.78	2.70271
1103	2940576	MEPCE	8.8e-06	0.0001094	0.1	400.766	844.371	0.474632
1104	580026	FAM86A	8.8e-06	0.0001094	0.1	413.61	877.299	0.471459
1105	1690678	SNF1LK	8.9e-06	0.0001102	0.1	283.106	136.913	2.06778
1106	3940079	C3orf52	8.9e-06	0.0001102	0.1	1005.32	473.383	2.12369
1107	2650538	WDSUB1	9.5e-06	0.0001165	0.1	238.143	476.301	0.499984
1108	540170	CCT5	9.8e-06	0.0001193	0.1	772.424	355.643	2.17191
1109	6100154	C2orf44	9.9e-06	0.0001201	0.1	298.049	617.325	0.482807
1110	5360646	PSMC4	1e-05	0.0001209	0.1	2573	1267.11	2.0306
1111	1450064	PSME3	1.02e-05	0.0001228	0.1	733.81	1492.52	0.491657
1112	650639	NR4A2	1.02e-05	0.0001228	0.1	243.487	112.69	2.16068
1113	770520	TAF4	1.05e-05	0.0001256	0.1	479.557	1039.66	0.461266
1114	5290259	KLHL22	1.07e-05	0.0001278	0.1	191.284	521.032	0.367126
1115	2470520	RBMS1	1.09e-05	0.0001298	0.1	705.697	332.858	2.12011
1116	4890437	ZBED5	1.09e-05	0.0001298	0.1	434.908	895.021	0.485919
1117	6620037	ZNF460	1.13e-05	0.0001338	0.1	287.65	139.056	2.0686
1118	2630161	NOL11	1.23e-05	0.0001433	0.1	1525.68	3055.75	0.499281
1119	2490605	POFUT2	1.24e-05	0.0001443	0.1	904.366	433.769	2.0849
1120	6620056	C10orf61	1.25e-05	0.0001452	0.1	240.459	490.223	0.49051
1121	2360131	C17orf81	1.31e-05	0.0001512	0.1	218.501	439.582	0.497065
1122	3190750	SPRED2	1.38e-05	0.000158	0.1	1326.28	620.934	2.13594
1123	5810671	C7orf50	1.4e-05	0.0001597	0.1	2332.16	5095.08	0.457727
1124	6960136	LOC285216	1.41e-05	0.0001606	0.1	345.633	161.108	2.14535
1125	6250064	IRF1	1.43e-05	0.0001623	0.1	809.956	384.808	2.10483
1126	430050	BAMBI	1.46e-05	0.000165	0.1	7078.78	3486.04	2.03061
1127	6620379	LRRC20	1.47e-05	0.0001661	0.1	624.142	1300.49	0.47993
1128	4890707	PVRL2	1.49e-05	0.0001679	0.1	799.43	317.957	2.51427
1129	6760543	UBAP1	1.49e-05	0.0001679	0.1	1852.7	919.584	2.01472
1130	7040014	CRK	1.51e-05	0.0001694	0.1	624.543	301.419	2.07201
1131	7200037	SFRS4	1.62e-05	0.0001798	0.1	1787.34	4165.93	0.429037
1132	6110187	CSNK2A2	1.7e-05	0.0001866	0.1	2583.23	1215.14	2.12588
1133	5490608	SELS	1.73e-05	0.0001891	0.1	6570.64	3205.96	2.04951
1134	4590608	POLD3	1.85e-05	0.0002002	0.1	127.75	276.416	0.462167
1135	780324	ZNF337	1.94e-05	0.0002076	0.1	161.496	333.88	0.483695
1136	7200719	INTS3	1.97e-05	0.0002098	0.1	485.008	1021.65	0.47473
1137	4890750	DDX11	1.97e-05	0.0002098	0.1	162.134	327.123	0.495636
1138	4280743	RPL37	1.98e-05	0.0002105	0.1	445.795	221.929	2.00873
1139	3460634	RRP9	2.05e-05	0.0002165	0.1	188.072	400.492	0.469601
1140	5090440	CDKN2AIP	2.22e-05	0.0002311	0.1	864.856	407.497	2.12236
1141	4220520	TMEM57	2.37e-05	0.0002436	0.1	429.55	206.259	2.08257
1142	7000356	RXRA	2.37e-05	0.0002436	0.1	305.823	612.621	0.499204
1143	7050494	LAPTM4A	2.6e-05	0.0002628	0.1	490.402	226.853	2.16176
1144	7510634	GPRC5C	2.71e-05	0.0002715	0.1	298.516	148.336	2.01243
1145	3830647	VPS37B	2.95e-05	0.0002897	0.1	1592.44	768.696	2.07162
1146	5820035	NFE2L3	3.01e-05	0.0002938	0.1	679.286	1411.89	0.481119
1147	990315	TCP1	3.33e-05	0.0003168	0.1	7066.92	3063.36	2.30691
1148	5670468	EIF5	3.54e-05	0.0003331	0.1	3802.22	1709.06	2.22474
1149	6220551	DYRK1A	3.57e-05	0.0003352	0.1	1071.93	524.262	2.04466
1150	1260193	RAB11FIP5	3.67e-05	0.000342	0.1	660.004	326.524	2.02131
1151	5050553	MKNK2	3.67e-05	0.000342	0.1	479.761	231.386	2.07342
1152	5690762	FAM18B	3.72e-05	0.0003462	0.1	1936.93	956.714	2.02456
1153	430196	MRPL14	3.73e-05	0.0003469	0.1	1787.32	3935	0.45421
1154	2760131	ZNF20	3.81e-05	0.0003526	0.1	549.785	256.16	2.14626
1155	5960411	BCYRN1	3.84e-05	0.0003545	0.1	4303.64	13173.4	0.326691
1156	1740746	PLK2	3.89e-05	0.0003578	0.1	306.606	145.531	2.10681
1157	7150270	LRRC26	4.07e-05	0.0003694	0.1	282.009	615.737	0.458003
1158	2190184	PRSS23	4.94e-05	0.0004303	0.1	711.053	1651.94	0.430436
1159	2650605	C4orf18	5e-05	0.0004351	0.1	375.164	759.444	0.493998
1160	730193	TRQ1	5.09e-05	0.0004405	0.1	273.307	131.952	2.07125
1161	2640528	C16orf35	5.27e-05	0.0004521	0.1	2101.11	4445.3	0.472658
1162	4610520	GCNT3	5.34e-05	0.0004575	0.1	377.045	173.31	2.17555
1163	7550064	KCTD5	5.46e-05	0.0004663	0.1	4139.06	1813.64	2.28218
1164	4540446		5.63e-05	0.0004782	0.1	142.461	287.244	0.495958
1165	270605	STRA13	6.66e-05	0.000546	0.1	2117.25	4247.67	0.498449
1166	7210634	ZBED5	6.87e-05	0.0005595	0.1	453	990.596	0.457301
1167	6450470	STX5	7.1e-05	0.0005745	0.1	1108.43	496.78	2.23122
1168	1430053	TTLL12	7.32e-05	0.0005883	0.1	843.505	1733.53	0.486581
1169	1660437		7.87e-05	0.0006237	0.1	441.321	150.066	2.94085
1170	770619	STAM	8.44e-05	0.0006586	0.1	1905.23	896.808	2.12445
1171	20609	SLC29A2	0.0001098	0.0008191	0.1	307.698	648.948	0.474148
1172	6400735	LOC643161	0.000303	0.0018638	0.1	255.223	118.899	2.14655
1173	6200014	ZNF165	0.0003114	0.0019036	0.1	1668.64	768.955	2.17002

## Sheet: 1-B
Bio-functions in Melanoma cells
Category	Functions Annotation	Nominal p-Value	Corrected p-Value	Number of Genes	Genes
Cell Death	cell death	3.34E-15	1.04E-11	194	ABL2,ADM,AHR,AHSA1,AKAP8L,ANGPTL4,ANKRD1,ARRB1,ASNS,ATF3,ATF4,AURKA,AXIN2,BAG3,BCKDK,BCL10,BCL6,BHLHE40,BMP2,BMP4,BNIP2,BRCA1,BTG1,BUB1B,CA2,CALCA,CBX4,CCNB1,CD14,CD55,CDC25B,CDC7 (includes EG:12545),CDK11A/CDK11B,CDKN1A,CDX2,CLCF1,CLK3,CRABP2,CRYAB,CSE1L,CSF2,CSNK1A1,CSNK2A2,CTGF,CYR61,DCUN1D3,DDIT3,DDIT4,DEDD2,DLL1,DNAJB1,DNAJB2,DTYMK,DUSP1,DUSP10,DUSP4,DUSP5,E2F6,EDN1,EEF2K,EGR3,EIF2AK3,ELF3,E…
Cell Death	apoptosis of tumor cell lines	2.18E-14	3.39E-11	108	ADM,AHSA1,ANKRD1,ASNS,ATF3,AURKA,BAG3,BCL10,BCL6,BHLHE40,BMP2,BMP4,BNIP2,BRCA1,CCNB1,CD55,CDC7 (includes EG:12545),CDKN1A,CDX2,CRABP2,CRYAB,CSE1L,CSF2,CSNK1A1,CSNK2A2,CTGF,CYR61,DDIT3,DDIT4,DLL1,DNAJB1,DTYMK,DUSP1,DUSP4,EDN1,EEF2K,EGR3,EIF2AK3,ELL,EPAS1,EPHA2,ERBB2,ETS1,FADD,FBXO32,FOS,FOSB,GADD45A,GADD45B,GALR2,GLRX,HBEGF,HMOX1,HSPA1A/HSPA1B,HSPA4,HSPA5,HSPD1,IGFBP3,IL8,IP6K2,IRF1 (includes EG:1…
Cellular Function and Maintenance	endoplasmic reticulum stress response	6.17E-14	6.38E-11	19	ATF4,DDIT3,DERL1,DNAJA1,DNAJB1,DNAJB2,DNAJB4,EIF2AK3,HSPA1A/HSPA1B,HSPA1L,HSPA5,HSPA6,HSPD1,HSPH1,SELS,SERPINH1,TOR1B,WFS1,YOD1
Cell Death	cell death of tumor cell lines	8.85E-14	6.86E-11	119	ADM,AHSA1,ANKRD1,ASNS,ATF3,AURKA,BAG3,BCL10,BCL6,BHLHE40,BMP2,BMP4,BNIP2,BRCA1,BTG1,BUB1B,CCNB1,CD55,CDC7 (includes EG:12545),CDKN1A,CDX2,CRABP2,CRYAB,CSE1L,CSF2,CSNK1A1,CSNK2A2,CTGF,CYR61,DDIT3,DDIT4,DLL1,DNAJB1,DTYMK,DUSP1,DUSP4,EDN1,EEF2K,EGR3,EIF2AK3,ELL,EPAS1,EPHA2,ERBB2,ETS1,FADD,FBXO32,FOS,FOSB,GADD45A,GADD45B,GALR2,GLRX,HBEGF,HMOX1,HSPA1A/HSPA1B,HSPA4,HSPA5,HSPD1,IGFBP3,IL8,INTS3,IP6K2,IR…
Cancer	tumorigenesis	1.22E-13	6.93E-11	279	ABL2,ABR,ADM,ADORA2B,AGPAT9,AHR,AKAP8L,ALDH1B1,ANAPC13,ANGPTL4,ARHGAP1,ARL5B,ARRB1,ASCL2,ASXL1,ATF3,AURKA,AURKB,AXIN2,BAMBI,BCL10,BCL6,BHLHE40,BMP2,BMP4,BRCA1,BRF2,BTG1,BUB1B,C13orf15,C15orf48,C17orf81,CA2,CACYBP,CALCA,CBX2,CCNB1,CCNB2,CCT4,CCT5,CD14,CD55,CD68,CD99L2,CDC25B,CDC7 (includes EG:12545),CDCA7,CDK4,CDKN1A,CDX2,CELF1,CENPA,CENPB,CENPF,CGN,CHIC2,CKAP5,CLDN2,CLK1,CLK2,CPA4,CPEB2,CRABP2,CR…
Cancer	cancer	1.34E-13	6.93E-11	268	ABL2,ABR,ADM,ADORA2B,AGPAT9,AHR,AKAP8L,ALDH1B1,ANAPC13,ANGPTL4,ARHGAP1,ARL5B,ARRB1,ASCL2,ASXL1,ATF3,AURKA,AURKB,AXIN2,BAMBI,BCL10,BCL6,BHLHE40,BMP2,BRCA1,BRF2,BTG1,BUB1B,C13orf15,C15orf48,C17orf81,CA2,CACYBP,CALCA,CBX2,CCNB1,CCNB2,CCT4,CCT5,CD14,CD55,CD68,CD99L2,CDC25B,CDC7 (includes EG:12545),CDCA7,CDK4,CDKN1A,CDX2,CENPA,CENPB,CENPF,CGN,CHIC2,CKAP5,CLDN2,CLK1,CLK2,CPA4,CPEB2,CRABP2,CRYAB,CSE1L,C…
Cancer	neoplasia	2.04E-13	9.03E-11	271	ABL2,ABR,ADM,ADORA2B,AGPAT9,AHR,AKAP8L,ALDH1B1,ANAPC13,ANGPTL4,ARHGAP1,ARL5B,ARRB1,ASCL2,ASXL1,ATF3,AURKA,AURKB,AXIN2,BAMBI,BCL10,BCL6,BHLHE40,BMP2,BRCA1,BRF2,BTG1,BUB1B,C13orf15,C15orf48,C17orf81,CA2,CACYBP,CALCA,CBX2,CCNB1,CCNB2,CCT4,CCT5,CD14,CD55,CD68,CD99L2,CDC25B,CDC7 (includes EG:12545),CDCA7,CDK4,CDKN1A,CDX2,CENPA,CENPB,CENPF,CGN,CHIC2,CKAP5,CLDN2,CLK1,CLK2,CPA4,CPEB2,CRABP2,CRYAB,CSE1L,C…
Cancer	carcinoma	2.85E-13	1.10E-10	223	ADORA2B,AGPAT9,AHR,ALDH1B1,ANAPC13,ARL5B,ASCL2,ATF3,AURKA,AURKB,AXIN2,BAMBI,BCL10,BHLHE40,BMP2,BRCA1,BRF2,BUB1B,C13orf15,C15orf48,C17orf81,CA2,CACYBP,CALCA,CCNB1,CCNB2,CCT4,CCT5,CD14,CD55,CD68,CD99L2,CDC25B,CDCA7,CDK4,CDKN1A,CDX2,CENPA,CENPF,CGN,CKAP5,CLDN2,CLK2,CPA4,CPEB2,CRABP2,CRYAB,CSE1L,CSF2,CSRP2,CTGF,CYR61,DDIT4,DNAJA1,DNAJB4,DNAJB9,DUSP1,DUSP4,DUSP5,EDN1,EIF1,EIF2AK3,EIF5,EMP1,EPAS1,EPHA2…
Cancer	solid tumor	5.26E-13	1.81E-10	225	ADM,ADORA2B,AGPAT9,AHR,ALDH1B1,ANAPC13,ANGPTL4,ARL5B,ASCL2,ATF3,AURKA,AURKB,AXIN2,BAMBI,BCL10,BHLHE40,BMP2,BRCA1,BRF2,BUB1B,C13orf15,C15orf48,C17orf81,CA2,CACYBP,CALCA,CCNB1,CCNB2,CCT4,CCT5,CD14,CD55,CD68,CD99L2,CDC25B,CDCA7,CDK4,CDKN1A,CDX2,CENPA,CENPF,CGN,CKAP5,CLDN2,CLK2,CPA4,CPEB2,CRABP2,CRYAB,CSE1L,CSF2,CSRP2,CTGF,CYR61,DDIT4,DNAJA1,DNAJB4,DNAJB9,DUSP1,DUSP4,DUSP5,EDN1,EIF1,EIF2AK3,EIF5,EMP1…
Cell Death	apoptosis	1.36E-12	4.21E-10	147	ABL2,ADM,AHR,AHSA1,ANGPTL4,ANKRD1,ARRB1,ASNS,ATF3,AURKA,BAG3,BCL10,BCL6,BHLHE40,BMP2,BMP4,BNIP2,BRCA1,BTG1,CALCA,CBX4,CCNB1,CD14,CD55,CDC25B,CDC7 (includes EG:12545),CDKN1A,CDX2,CLCF1,CRABP2,CRYAB,CSE1L,CSF2,CSNK1A1,CSNK2A2,CTGF,CYR61,DCUN1D3,DDIT3,DDIT4,DEDD2,DLL1,DNAJB1,DTYMK,DUSP1,DUSP4,E2F6,EDN1,EEF2K,EGR3,EIF2AK3,ELL,EPAS1,EPHA2,ERBB2,ETS1,FADD,FBXO32,FOS,FOSB,FXR1,GABPB1,GADD45A,GADD45B,GAL…
Cell Cycle	cell cycle progression	9.64E-12	2.72E-09	74	AHR,ANAPC4,ASNS,ATF3,AURKA,AURKB,BCL6,BHLHE40,BMP2,BMP4,BORA,BRCA1,BUB1B,CCNB1,CDC25B,CDC7 (includes EG:12545),CDK4,CDKN1A,CENPA,CENPF,CEP192,CKAP5,CSE1L,CSF2,CSNK1A1,CSNK2A2,CYR61,DNAJB4,DTYMK,DUSP1,EDN1,ERBB2,ETS1,FOS,FOSL1,FOXA1,FRS2,GADD45A,HBEGF,HMOX1,HSPA1A/HSPA1B,IGFBP3,IL8,IRF1 (includes EG:16362),IRF6,KIF22,KLF6,LRP5,MAD2L1BP,MEN1,MXD1,NKX3-1,OVOL2,PI3,PIM1,PIM3,PKMYT1,PPM1D,PPP1R15A,PSR…
Cellular Growth and Proliferation	growth of cells	1.16E-11	3.00E-09	128	ADCY3,ADM,AHSA1,ATF3,ATF4,ATP5G1,ATP6V0E2,AURKA,BCL6,BMP2,BMP4,BRCA1,BRF2,CCT5,CD14,CD55,CDC25B,CDCA4,CDK11A/CDK11B,CDK4,CDKN1A,CDKN2AIP,CDX2,CLDN2,CLK2,CSE1L,CSF2,CSNK1A1,CTGF,CYR61,DCUN1D3,DDIT3,DLL1,DNAJA1,DNAJB1,DNAJB2,DNAJB4,DUS2L,DUSP1,DUSP4,DUSP5,EDN1,EIF1,ELF3,ELL,EPAS1,EPHA2,ERBB2,ERRFI1,ETS1,EXOSC2,FBN2 (includes EG:14119),FBXW11,FKBP4,FOS,FOSL1,GADD45A,GLA,GPRC5C,GTF2B,GTPBP3,HBEGF,HBP…
Cancer	colorectal cancer	3.79E-11	9.05E-09	97	ATF3,AURKA,AXIN2,BMP2,BUB1B,C15orf48,C17orf81,CA2,CACYBP,CCNB2,CCT4,CCT5,CDCA7,CDK4,CDKN1A,CDX2,CENPA,CENPF,CLDN2,CPA4,CRABP2,CSE1L,CTGF,CYR61,DNAJA1,DNAJB9,DUSP5,EMP1,EPAS1,ERBB2,ERCC1,ERRFI1,FBN2 (includes EG:14119),GALR2,GEMIN4,GINS2,GLRX,HIST1H2BD,HIST1H4A (includes others),HMOX1,HOXA10,HSP90AA2,IGFBP3,IL8,INSIG1,ISG20,JUN,KIAA1370,KIF20A,KIT,KLF6,LAMA3,LEAP2,MCM3,MICB,NDRG1,NRAS,OVGP1,PDE4D,…
Gastrointestinal Disease	colorectal cancer	3.79E-11	9.05E-09	97	ATF3,AURKA,AXIN2,BMP2,BUB1B,C15orf48,C17orf81,CA2,CACYBP,CCNB2,CCT4,CCT5,CDCA7,CDK4,CDKN1A,CDX2,CENPA,CENPF,CLDN2,CPA4,CRABP2,CSE1L,CTGF,CYR61,DNAJA1,DNAJB9,DUSP5,EMP1,EPAS1,ERBB2,ERCC1,ERRFI1,FBN2 (includes EG:14119),GALR2,GEMIN4,GINS2,GLRX,HIST1H2BD,HIST1H4A (includes others),HMOX1,HOXA10,HSP90AA2,IGFBP3,IL8,INSIG1,ISG20,JUN,KIAA1370,KIF20A,KIT,KLF6,LAMA3,LEAP2,MCM3,MICB,NDRG1,NRAS,OVGP1,PDE4D,…
Gene Expression	expression of RNA	8.69E-11	1.93E-08	138	AHR,AKAP8L,ARRB1,ASCL2,ATF3,ATF4,BAMBI,BCL10,BCL6,BHLHE40,BMP2,BMP4,BRCA1,BTG1,BUD31,CALCA,CBX4,CBY1,CCRN4L,CDKN1A,CDX2,CENPF,CENPJ,CIR1,COBRA1,CRABP2,CRK,CSE1L,CSRNP1,CTDSP1,CTDSP2,DDIT3,DNAJB1,E2F6,E4F1,EDN1,EGR3,EIF1,EIF2AK3,EIF2B4,EIF5,ELF3,ELL,EPAS1,EPC1,ERBB2,ETS1,FADD,FBXW11,FHOD1,FOS,FOSB,FOSL1,FOXA1,GABPB1,GTF2B,GTF3C2,HBP1,HEATR1,HOXA10,IGBP1,IRF1 (includes EG:16362),IRF8,IVNS1ABP,JMJD1…
Cancer	mammary tumor	4.17E-10	8.19E-08	96	AGPAT9,ANAPC13,ATF3,AURKA,AURKB,BHLHE40,BRCA1,BRF2,CCNB1,CCNB2,CD68,CDC25B,CDCA7,CDK4,CDKN1A,CENPA,CKAP5,CLK2,CPEB2,CRYAB,CSE1L,CTGF,CYR61,DDIT4,DUSP1,EDN1,EIF1,EIF2AK3,EIF5,EPHA2,ERBB2,ERCC1,FADD,FAM198B,FANCG,FBN2 (includes EG:14119),FOS,FOSB,FOXA1,GADD45B,H3F3A/H3F3B,HBEGF,HBP1,HCCS,HMOX1,HSP90AA2,IGFBP3,JUN,KIF22,KIT,KLF4,KLF6,KRT6A,LAMA3,LAMB3,LAMC2,MAP1LC3B,MCL1,MRPL34,NEU1,NR4A2,PAK1IP1,PA…
Cancer	digestive organ tumor	4.38E-10	8.19E-08	129	AHR,ATF3,AURKA,AXIN2,BMP2,BRCA1,BUB1B,C15orf48,C17orf81,CA2,CACYBP,CCNB1,CCNB2,CCT4,CCT5,CD14,CDC25B,CDCA7,CDK4,CDKN1A,CDX2,CELF1,CENPA,CENPF,CLDN2,CPA4,CRABP2,CSE1L,CTGF,CYR61,DNAJA1,DNAJB9,DUSP5,EMP1,EPAS1,EPHA2,ERBB2,ERCC1,ERRFI1,FAIM,FANCG,FBN2 (includes EG:14119),FOXA1,FOXQ1,GALR2,GEMIN4,GINS2,GLRX,GOT1,HBEGF,HIST1H2BD,HIST1H3A (includes others),HIST1H4A (includes others),HMOX1,HNRPDL,HOXA10…
Gastrointestinal Disease	digestive organ tumor	4.38E-10	8.19E-08	129	AHR,ATF3,AURKA,AXIN2,BMP2,BRCA1,BUB1B,C15orf48,C17orf81,CA2,CACYBP,CCNB1,CCNB2,CCT4,CCT5,CD14,CDC25B,CDCA7,CDK4,CDKN1A,CDX2,CELF1,CENPA,CENPF,CLDN2,CPA4,CRABP2,CSE1L,CTGF,CYR61,DNAJA1,DNAJB9,DUSP5,EMP1,EPAS1,EPHA2,ERBB2,ERCC1,ERRFI1,FAIM,FANCG,FBN2 (includes EG:14119),FOXA1,FOXQ1,GALR2,GEMIN4,GINS2,GLRX,GOT1,HBEGF,HIST1H2BD,HIST1H3A (includes others),HIST1H4A (includes others),HMOX1,HNRPDL,HOXA10…
Cancer	gastrointestinal tract cancer	4.64E-10	8.19E-08	102	ATF3,AURKA,AXIN2,BMP2,BRCA1,BUB1B,C15orf48,C17orf81,CA2,CACYBP,CCNB2,CCT4,CCT5,CDCA7,CDK4,CDKN1A,CDX2,CENPA,CENPF,CLDN2,CPA4,CRABP2,CSE1L,CTGF,CYR61,DNAJA1,DNAJB9,DUSP5,EMP1,EPAS1,EPHA2,ERBB2,ERCC1,ERRFI1,FBN2 (includes EG:14119),GALR2,GEMIN4,GINS2,GLRX,HIST1H2BD,HIST1H4A (includes others),HMOX1,HOXA10,HSP90AA2,IGFBP3,IL8,INSIG1,IRF1 (includes EG:16362),ISG20,JUN,KIAA1370,KIF20A,KIT,KLF6,LAMA3,LE…
Gastrointestinal Disease	gastrointestinal tract cancer	4.64E-10	8.19E-08	102	ATF3,AURKA,AXIN2,BMP2,BRCA1,BUB1B,C15orf48,C17orf81,CA2,CACYBP,CCNB2,CCT4,CCT5,CDCA7,CDK4,CDKN1A,CDX2,CENPA,CENPF,CLDN2,CPA4,CRABP2,CSE1L,CTGF,CYR61,DNAJA1,DNAJB9,DUSP5,EMP1,EPAS1,EPHA2,ERBB2,ERCC1,ERRFI1,FBN2 (includes EG:14119),GALR2,GEMIN4,GINS2,GLRX,HIST1H2BD,HIST1H4A (includes others),HMOX1,HOXA10,HSP90AA2,IGFBP3,IL8,INSIG1,IRF1 (includes EG:16362),ISG20,JUN,KIAA1370,KIF20A,KIT,KLF6,LAMA3,LE…
Gene Expression	transcription of RNA	4.75E-10	8.19E-08	125	AHR,ARRB1,ASCL2,ATF3,ATF4,BAMBI,BCL10,BCL6,BHLHE40,BMP2,BMP4,BRCA1,BTG1,BUD31,CALCA,CBX4,CBY1,CCRN4L,CDKN1A,CDX2,CENPF,CENPJ,CIR1,COBRA1,CRABP2,CRK,CSE1L,CSRNP1,CTDSP1,CTDSP2,DDIT3,E2F6,E4F1,EDN1,EGR3,ELF3,ELL,EPAS1,EPC1,ERBB2,ETS1,FADD,FBXW11,FHOD1,FOS,FOSB,FOSL1,FOXA1,GABPB1,GTF2B,GTF3C2,HEATR1,IGBP1,IRF1 (includes EG:16362),IRF8,IVNS1ABP,JMJD1C,JUN,KAT2A,KLF4,KLF5,KLF6,LRP5,LY96 (includes EG:1…
Cancer	breast cancer	5.60E-10	9.14E-08	93	AGPAT9,ANAPC13,ATF3,AURKA,AURKB,BHLHE40,BRCA1,BRF2,CCNB1,CD68,CDC25B,CDCA7,CDK4,CDKN1A,CENPA,CKAP5,CLK2,CPEB2,CRYAB,CSE1L,CTGF,CYR61,DDIT4,DUSP1,EDN1,EIF1,EIF2AK3,EIF5,EPHA2,ERBB2,ERCC1,FADD,FAM198B,FANCG,FBN2 (includes EG:14119),FOS,FOSB,FOXA1,GADD45B,H3F3A/H3F3B,HBEGF,HBP1,HCCS,HMOX1,HSP90AA2,IGFBP3,JUN,KIF22,KIT,KLF4,KLF6,KRT6A,LAMA3,LAMB3,LAMC2,MAP1LC3B,MCL1,MRPL34,NEU1,NR4A2,PAK1IP1,PALB2,PE…
Reproductive System Disease	breast cancer	5.60E-10	9.14E-08	93	AGPAT9,ANAPC13,ATF3,AURKA,AURKB,BHLHE40,BRCA1,BRF2,CCNB1,CD68,CDC25B,CDCA7,CDK4,CDKN1A,CENPA,CKAP5,CLK2,CPEB2,CRYAB,CSE1L,CTGF,CYR61,DDIT4,DUSP1,EDN1,EIF1,EIF2AK3,EIF5,EPHA2,ERBB2,ERCC1,FADD,FAM198B,FANCG,FBN2 (includes EG:14119),FOS,FOSB,FOXA1,GADD45B,H3F3A/H3F3B,HBEGF,HBP1,HCCS,HMOX1,HSP90AA2,IGFBP3,JUN,KIF22,KIT,KLF4,KLF6,KRT6A,LAMA3,LAMB3,LAMC2,MAP1LC3B,MCL1,MRPL34,NEU1,NR4A2,PAK1IP1,PALB2,PE…
Gene Expression	transcription	1.19E-09	1.85E-07	126	AHR,ARRB1,ASCL2,ATF3,ATF4,BAMBI,BCL10,BCL6,BHLHE40,BMP2,BMP4,BRCA1,BTG1,BUD31,CALCA,CBX4,CBY1,CCRN4L,CDKN1A,CDX2,CENPF,CENPJ,CIR1,COBRA1,CRABP2,CRK,CSE1L,CSRNP1,CTDSP1,CTDSP2,DDIT3,E2F6,E4F1,EDN1,EGR3,ELF3,ELL,EPAS1,EPC1,ERBB2,ETS1,FADD,FBXW11,FHOD1,FOS,FOSB,FOSL1,FOXA1,GABPB1,GTF2B,GTF3C2,HEATR1,IGBP1,IRF1 (includes EG:16362),IRF8,IVNS1ABP,JMJD1C,JUN,KAT2A,KLF4,KLF5,KLF6,LRP5,LY96 (includes EG:1…
Cancer	colon tumor	1.39E-09	2.05E-07	55	ATF3,AURKA,AXIN2,BMP2,C15orf48,C17orf81,CA2,CACYBP,CCNB2,CCT4,CCT5,CDCA7,CDK4,CDKN1A,CENPA,CLDN2,DNAJA1,DNAJB9,DUSP5,EPAS1,GALR2,GEMIN4,GINS2,HIST1H2BD,HIST1H4A (includes others),IGFBP3,IL8,INSIG1,ISG20,JUN,KIAA1370,KLF6,LEAP2,MCM3,MICB,NDRG1,PLAUR,PRSS23,RAD54B,RAE1,SGK1,SLC2A14,SLC2A3,SPC25 (includes EG:100144563),STRA13,TCP1,TMEM97,TRIP13,TUBB,TUBB2A,TUBB3,TUBE1,UNG,VEGFA,XPC
Gastrointestinal Disease	colon tumor	1.39E-09	2.05E-07	55	ATF3,AURKA,AXIN2,BMP2,C15orf48,C17orf81,CA2,CACYBP,CCNB2,CCT4,CCT5,CDCA7,CDK4,CDKN1A,CENPA,CLDN2,DNAJA1,DNAJB9,DUSP5,EPAS1,GALR2,GEMIN4,GINS2,HIST1H2BD,HIST1H4A (includes others),IGFBP3,IL8,INSIG1,ISG20,JUN,KIAA1370,KLF6,LEAP2,MCM3,MICB,NDRG1,PLAUR,PRSS23,RAD54B,RAE1,SGK1,SLC2A14,SLC2A3,SPC25 (includes EG:100144563),STRA13,TCP1,TMEM97,TRIP13,TUBB,TUBB2A,TUBB3,TUBE1,UNG,VEGFA,XPC
Cancer	colon cancer	2.19E-09	3.08E-07	54	ATF3,AXIN2,BMP2,C15orf48,C17orf81,CA2,CACYBP,CCNB2,CCT4,CCT5,CDCA7,CDK4,CDKN1A,CENPA,CLDN2,DNAJA1,DNAJB9,DUSP5,EPAS1,GALR2,GEMIN4,GINS2,HIST1H2BD,HIST1H4A (includes others),IGFBP3,IL8,INSIG1,ISG20,JUN,KIAA1370,KLF6,LEAP2,MCM3,MICB,NDRG1,PLAUR,PRSS23,RAD54B,RAE1,SGK1,SLC2A14,SLC2A3,SPC25 (includes EG:100144563),STRA13,TCP1,TMEM97,TRIP13,TUBB,TUBB2A,TUBB3,TUBE1,UNG,VEGFA,XPC
Gastrointestinal Disease	colon cancer	2.19E-09	3.08E-07	54	ATF3,AXIN2,BMP2,C15orf48,C17orf81,CA2,CACYBP,CCNB2,CCT4,CCT5,CDCA7,CDK4,CDKN1A,CENPA,CLDN2,DNAJA1,DNAJB9,DUSP5,EPAS1,GALR2,GEMIN4,GINS2,HIST1H2BD,HIST1H4A (includes others),IGFBP3,IL8,INSIG1,ISG20,JUN,KIAA1370,KLF6,LEAP2,MCM3,MICB,NDRG1,PLAUR,PRSS23,RAD54B,RAE1,SGK1,SLC2A14,SLC2A3,SPC25 (includes EG:100144563),STRA13,TCP1,TMEM97,TRIP13,TUBB,TUBB2A,TUBB3,TUBE1,UNG,VEGFA,XPC
Genetic Disorder	colon cancer	2.19E-09	3.08E-07	54	ATF3,AXIN2,BMP2,C15orf48,C17orf81,CA2,CACYBP,CCNB2,CCT4,CCT5,CDCA7,CDK4,CDKN1A,CENPA,CLDN2,DNAJA1,DNAJB9,DUSP5,EPAS1,GALR2,GEMIN4,GINS2,HIST1H2BD,HIST1H4A (includes others),IGFBP3,IL8,INSIG1,ISG20,JUN,KIAA1370,KLF6,LEAP2,MCM3,MICB,NDRG1,PLAUR,PRSS23,RAD54B,RAE1,SGK1,SLC2A14,SLC2A3,SPC25 (includes EG:100144563),STRA13,TCP1,TMEM97,TRIP13,TUBB,TUBB2A,TUBB3,TUBE1,UNG,VEGFA,XPC
Gene Expression	transcription of DNA	2.45E-09	3.30E-07	101	AHR,ARRB1,ASCL2,ATF3,ATF4,BAMBI,BCL10,BCL6,BMP2,BMP4,BRCA1,BUD31,CALCA,CBX4,CBY1,CCRN4L,CDX2,CENPF,CIR1,CRABP2,CRK,CSRNP1,CTDSP1,E2F6,E4F1,EDN1,EGR3,ELF3,EPAS1,EPC1,ETS1,FADD,FBXW11,FHOD1,FOS,FOSB,FOSL1,FOXA1,GABPB1,GTF3C2,IGBP1,IRF1 (includes EG:16362),IRF8,IVNS1ABP,JMJD1C,JUN,KAT2A,KLF4,KLF5,KLF6,LRP5,MAFF,MAP2K3,MED16,MED20,MED26 (includes EG:306328),MEN1,MKL2,MRPL12,MTERFD1,MTF1 (includes EG:…
Gene Expression	activation of DNA endogenous promoter	5.31E-09	6.86E-07	66	AHR,ARRB1,ASCL2,ATF4,BCL6,BMP2,BMP4,BRCA1,BUD31,CCRN4L,CDX2,CRK,CSRNP1,CTDSP1,E2F6,E4F1,EDN1,ELF3,EPAS1,EPC1,ETS1,FADD,FHOD1,FOS,FOSB,FOSL1,FOXA1,GABPB1,GTF3C2,IGBP1,IRF1 (includes EG:16362),IRF8,IVNS1ABP,JUN,KAT2A,KLF5,LRP5,MAFF,MED16,MED20,MED26 (includes EG:306328),MEN1,MKL2,MTF1 (includes EG:17764),NFE2L3,NFIB,NFKB1,NFX1,RBM14,RLF,RNF4,RXRA,SAP18,SNAPC4,SQSTM1,SREBF1,TAF6L,TBPL1,TFAP2A,TFDP1,…
Cell Death	cell death of breast cancer cell lines	6.07E-09	7.53E-07	38	ADM,BAG3,BCL10,BRCA1,CDKN1A,CRABP2,CSE1L,CTGF,CYR61,DDIT4,DUSP1,DUSP4,EPHA2,ERBB2,FADD,FBXO32,GADD45A,HSPA1A/HSPA1B,HSPA5,HSPD1,IGFBP3,JUN,KLF5,MCL1,OSGIN1,PEA15,PI3,PLK2,PMAIP1,PRNP,RGS16,RTKN,SDC1 (includes EG:20969),SIVA1,TFAP2A,TNFRSF10B,UGCG,VEGFA
Cell Cycle	cell division process of chromosomes	4.21E-08	5.03E-06	24	AURKA,AURKB,BRCA1,BUB1B,CCNB1,CCNB2,CDKN1A,CENPF,CLK1,DDX11/DDX12,DSN1 (includes EG:100002916),EDN1,EIF2AK3,ERBB2,NDEL1,NDRG1,NRAS,PIM1,RIOK3,RLF,SPC25 (includes EG:100144563),SUV39H1,TACC3,TOP2A
Cell Death	apoptosis of breast cancer cell lines	5.64E-08	6.48E-06	33	ADM,BAG3,BCL10,BRCA1,CDKN1A,CRABP2,CSE1L,CTGF,CYR61,DDIT4,DUSP1,DUSP4,EPHA2,ERBB2,FADD,FBXO32,GADD45A,HSPA5,HSPD1,IGFBP3,JUN,KLF5,MCL1,OSGIN1,PEA15,PI3,PLK2,PMAIP1,PRNP,SDC1 (includes EG:20969),SIVA1,TNFRSF10B,UGCG
Cell Cycle	mitosis	9.02E-08	1.00E-05	35	ANAPC4,AURKA,AURKB,BMP2,BMP4,BORA,BRCA1,BUB1B,CCNB1,CDC25B,CDC7 (includes EG:12545),CDKN1A,CENPA,CENPF,CEP192,CKAP5,CSE1L,CSF2,CYR61,EDN1,ERBB2,HBEGF,IGFBP3,KIF22,LRP5,MAD2L1BP,NKX3-1,PIM3,PKMYT1,SPC25 (includes EG:100144563),TCP1,THBS1,TNKS,TOP2A,VEGFA
Cellular Growth and Proliferation	proliferation of cells	1.10E-07	1.17E-05	125	ADM,ADORA2B,AURKA,AURKB,AXIN2,BAMBI,BCL6,BMP2,BMP4,BRCA1,BTG1,BUB1B,CALCA,CCL26,CD14,CD83,CDC25B,CDC7 (includes EG:12545),CDCA7,CDK11A/CDK11B,CDK4,CDKN1A,CENPB,CLCF1,CLDN2,CLK1,CRK,CSE1L,CSF2,CSK,CSNK1A1,CSNK2A2,CST6 (includes EG:1474),CTGF,CYR61,DDX11/DDX12,DKC1,DLL1,DNAJB2,DNAJB4,DTYMK,DYRK1A,E4F1,EDN1,EGR3,ELF3,EMP1,EPHA1,EPHA2,ERBB2,ERCC1,ETS1,FOS,FOSL1,GALR2,HBEGF,HMOX1,HOXB7,HSPA1A/HSPA1B,H…
Tissue Morphology	quantity of cells	1.84E-07	1.90E-05	32	BHLHE40,BMP2,BMP4,BRCA1,CCNB1,CD83,CDC25B,CDK4,CDKN1A,CSF2,EDN1,ELL,ERBB2,HMOX1,HOXA10,HOXB7,IGFBP3,IL8,JUN,KIF20B,KIT,KLF4,LAMA3,NAT10,NRAS,SGK1,SKP2 (includes EG:27401),THBS1,TUBB3,TXNRD1,UHRF1,VEGFA
Cellular Growth and Proliferation	growth of tumor cell lines	2.55E-07	2.55E-05	67	AHSA1,ATF3,AURKA,BCL6,BMP2,BMP4,BRCA1,CDC25B,CDCA4,CDK4,CDKN1A,CDX2,CLDN2,CSE1L,CSF2,CSNK1A1,CTGF,CYR61,DNAJB4,DUSP1,DUSP4,DUSP5,EDN1,EIF1,ELF3,EPHA2,ERBB2,ERRFI1,ETS1,FOSL1,GADD45A,HBEGF,HBP1,HMOX1,HOXB7,HSPA5,IGFBP3,IL8,IRF1 (includes EG:16362),JUN,KIF20A,KLF2,KLF4,MTAP,NOV,NR4A2,NRAS,OSGIN1,PIM1,PLAUR,PRNP,RASD1,RGS16,RXRA,SERTAD1,SKP2 (includes EG:27401),SLC3A2,SLC7A11,SMOX,SREBF1,TCP1,TFAP2A…
Cellular Development	growth of tumor cell lines	2.55E-07	2.55E-05	67	AHSA1,ATF3,AURKA,BCL6,BMP2,BMP4,BRCA1,CDC25B,CDCA4,CDK4,CDKN1A,CDX2,CLDN2,CSE1L,CSF2,CSNK1A1,CTGF,CYR61,DNAJB4,DUSP1,DUSP4,DUSP5,EDN1,EIF1,ELF3,EPHA2,ERBB2,ERRFI1,ETS1,FOSL1,GADD45A,HBEGF,HBP1,HMOX1,HOXB7,HSPA5,IGFBP3,IL8,IRF1 (includes EG:16362),JUN,KIF20A,KLF2,KLF4,MTAP,NOV,NR4A2,NRAS,OSGIN1,PIM1,PLAUR,PRNP,RASD1,RGS16,RXRA,SERTAD1,SKP2 (includes EG:27401),SLC3A2,SLC7A11,SMOX,SREBF1,TCP1,TFAP2A…
Cell Death	cell viability	2.66E-07	2.57E-05	29	BCL6,BMP2,BMP4,BNIP2,BRCA1,CCNB1,CDC7 (includes EG:12545),CDKN1A,CSF2,CTGF,ELF3,ERBB2,FADD,FOSL1,HMOX1,HSPA5,IGFBP3,LATS2,MCL1,NDP,PLAUR,PRNP,SOCS1,SQSTM1,TAF1B,TCP1,THBS1,UGCG,VEGFA
Cell Death	cell viability of tumor cell lines	3.56E-07	3.35E-05	23	BCL6,BMP2,BNIP2,BRCA1,CCNB1,CDKN1A,CSF2,CTGF,ELF3,ERBB2,FADD,FOSL1,HMOX1,HSPA5,IGFBP3,LATS2,MCL1,PLAUR,PRNP,SOCS1,SQSTM1,TCP1,UGCG
Cell Cycle	interphase	1.16E-06	1.06E-04	48	AHR,ANAPC4,ARRB1,AURKA,BHLHE40,BMP2,BMP4,BRCA1,C13orf15,CCNB1,CDC25B,CDC7 (includes EG:12545),CDK11A/CDK11B,CDK4,CDKN1A,CENPF,CSE1L,CSF2,CYR61,DCUN1D3,DDIT3,DDX11/DDX12,E4F1,ERBB2,ETS1,FADD,GADD45A,HBEGF,HMOX1,HOXA10,KLF4,KLF6,LATS2,MXD1,MYB,OSGIN1,PIM1,PLAUR,PPP2CB,PRNP,RXRA,SKP2 (includes EG:27401),STRADA,TBRG4,TCP1,TFDP1,TP53BP2,XPC
Cell Death	apoptosis of colon cancer cell lines	1.55E-06	1.37E-04	27	AHSA1,ATF3,BAG3,CCNB1,CDKN1A,CDX2,CSE1L,CSNK1A1,DDIT3,DTYMK,EDN1,ELL,ERBB2,ETS1,FADD,GADD45A,HSPD1,IGFBP3,IRF8,MCL1,MYB,NDRG1,PPP1R15A,RTKN,SGK1,TNFRSF10B,TP53BP2
Cancer	bladder tumor	2.20E-06	1.90E-04	12	AURKA,CDK4,ERBB2,HSP90AA2,HSPA1A/HSPA1B,KIF20B,POLE2,TOP2A,TUBB2A,TUBB3,TUBE1,XPC
Renal and Urological Disease	bladder tumor	2.20E-06	1.90E-04	12	AURKA,CDK4,ERBB2,HSP90AA2,HSPA1A/HSPA1B,KIF20B,POLE2,TOP2A,TUBB2A,TUBB3,TUBE1,XPC
Cellular Growth and Proliferation	proliferation of tumor cell lines	2.99E-06	2.42E-04	69	ADM,ADORA2B,AURKA,AURKB,BCL6,BMP2,BMP4,BRCA1,CALCA,CDC25B,CDK11A/CDK11B,CDK4,CDKN1A,CENPB,CLDN2,CRK,CSE1L,CSF2,CSNK2A2,CST6 (includes EG:1474),CTGF,CYR61,DLL1,DNAJB4,E4F1,EDN1,EPHA1,EPHA2,ERBB2,ERCC1,FOSL1,GALR2,HBEGF,HMOX1,IGBP1,IGFBP3,IL8,IRF1 (includes EG:16362),JUN,KIT,KLF2,KLF4,KLF5,MYB,NDUFAF4,NFKB1,NKX3-1,NOV,OSGIN1,PFKFB3,PIM1,PLAUR,PRNP,RGS16,RMI1 (includes EG:306734),SGK1,SKP2 (includes…
Cell Death	cell survival	3.02E-06	2.42E-04	65	AKAP8L,ATF4,BCKDK,BCL6,BMP2,BMP4,BNIP2,BRCA1,BUB1B,CA2,CCNB1,CDC7 (includes EG:12545),CDK11A/CDK11B,CDKN1A,CLK3,CSF2,CTGF,DUSP1,DUSP10,DUSP5,ELF3,ERBB2,FADD,FANCG,FOSL1,HBEGF,HERPUD1,HMOX1,HSPA5,IGFBP3,IL8,IRS2,KLF5,LAMA3,LATS2,MCL1,NDP,NDRG1,NDUFAF4,NFKB1,NRAS,PAXIP1,PDRG1,PIK3R2,PIM1,PLAUR,PLK2,PPM1B,PPM1D,PRNP,SGK1,SHFM1,SLC2A1,SOCS1,SQSTM1,TAF1B,TCP1,THBS1,TOP2A,TP53BP2,TUBB3,UGCG,VEGFA,XPC,Z…
RNA Post-Transcriptional Modification	processing of RNA	3.04E-06	2.42E-04	29	CDK11A/CDK11B,CELF1,CLK1,CLK2,CLK3,GEMIN4,GEMIN5,GEMIN6,HEATR1,HNRNPD,HNRNPR,HNRPDL,INTS10,INTS3,INTS5,INTS9,IVNS1ABP,MBNL2,NOL8,PLRG1,RBM4,RBMS1,SLU7 (includes EG:10569),SNRPB2,SRSF4,SYNCRIP,TSEN2,TSEN54,U2AF2
Cancer	squamous cell tumor	4.31E-06	3.35E-04	29	AURKA,CD55,CSRP2,EPHA2,ERBB2,GRINL1A,HSP90AA2,HSPA5,IRF1 (includes EG:16362),JUN,KIT,KLF5,LAMA3,LRP3,MBNL2,MTAP,NKTR,NRAS,RNF6,SERTAD1,SLC2A1,SLC7A11,THBS1,TNFRSF10B,TOP2A,TUBB2A,TUBB3,TUBE1,UPP1
Cell Cycle	arrest in cell cycle progression	4.43E-06	3.35E-04	26	AHR,AURKA,BMP4,BRCA1,CCNB1,CDC25B,CDK4,CDKN1A,CSF2,CSNK1A1,ERBB2,FRS2,GADD45A,IL8,IRF6,PI3,PPM1D,PPP1R15A,SKP2 (includes EG:27401),TBRG4,TCP1,THBS1,TP53BP2,UBE2D3,WDR6,ZNF410
Cell Cycle	arrest in interphase	6.00E-06	4.43E-04	31	AURKA,BHLHE40,BMP2,BMP4,BRCA1,CCNB1,CDC25B,CDC7 (includes EG:12545),CDK4,CDKN1A,CSE1L,CSF2,CYR61,DDIT3,E4F1,ERBB2,FADD,GADD45A,HOXA10,KLF4,KLF6,LATS2,OSGIN1,PIM1,PLAUR,PPP2CB,RXRA,SKP2 (includes EG:27401),STRADA,TCP1,XPC
Cell Cycle	arrest in G2 phase of cervical cancer cell lines	9.17E-06	6.58E-04	7	CCNB1,CSE1L,GADD45A,LATS2,PPP2CB,TCP1,XPC
Gene Expression	binding of DNA	9.33E-06	6.58E-04	35	BMP2,BRCA1,BRF2,CDKN1A,CSF2,DNAJB1,EPAS1,ERBB2,ETS1,FADD,FOS,GABPB1,GFPT1,GLRX,GTF2B,HOXA10,HSPA1A/HSPA1B,IGFBP3,IP6K2,IRF1 (includes EG:16362),JUN,MYB,NFKB1,NR2C2AP,PELI1,PRDM1,RAD54L,RXRA,SOCS1,SREBF1,SUV39H1,TFAP2A,TXNRD1,VEGFA,XPC
Cell Death	cell death of melanoma cell lines	1.03E-05	7.01E-04	14	CDKN1A,CSNK1A1,DDIT3,ETS1,GADD45A,HSPA5,IL8,MCL1,PKMYT1,PMAIP1,PPP1R15A,SMOX,TNFRSF10B,TNFRSF10D
Cell Death	cell death of colon cancer cell lines	1.04E-05	7.01E-04	28	AHSA1,ATF3,BAG3,CCNB1,CDC7 (includes EG:12545),CDKN1A,CDX2,CSE1L,CSNK1A1,DDIT3,DTYMK,EDN1,ELL,ERBB2,ETS1,FADD,GADD45A,HSPD1,IGFBP3,IRF8,MCL1,MYB,NDRG1,PPP1R15A,RTKN,SGK1,TNFRSF10B,TP53BP2
Tissue Morphology	quantity of tumor cell lines	1.26E-05	8.35E-04	16	BHLHE40,BRCA1,CCNB1,CDC25B,CDKN1A,ERBB2,HMOX1,IGFBP3,JUN,KIF20B,KLF4,NAT10,SGK1,SKP2 (includes EG:27401),TUBB3,TXNRD1
Cellular Growth and Proliferation	growth of lung cancer cell lines	1.45E-05	9.40E-04	16	CDC25B,CDCA4,CDKN1A,DNAJB4,DUSP5,ERBB2,ERRFI1,HMOX1,IGFBP3,PIM1,PLAUR,RASD1,SLC3A2,SLC7A11,TUBB3,UHRF1
Cellular Development	growth of lung cancer cell lines	1.45E-05	9.40E-04	16	CDC25B,CDCA4,CDKN1A,DNAJB4,DUSP5,ERBB2,ERRFI1,HMOX1,IGFBP3,PIM1,PLAUR,RASD1,SLC3A2,SLC7A11,TUBB3,UHRF1
Cell Death	apoptosis of melanoma cell lines	1.83E-05	1.16E-03	13	CDKN1A,CSNK1A1,DDIT3,ETS1,GADD45A,HSPA5,MCL1,PKMYT1,PMAIP1,PPP1R15A,SMOX,TNFRSF10B,TNFRSF10D
Connective Tissue Disorders	polyarticular juvenile rheumatoid arthritis	2.28E-05	1.41E-03	15	ADM,BCL6,CD83,FOS,FOSB,GADD45B,HSPA1A/HSPA1B,MCL1,NR4A2,PLAUR,PRDM1,PRNP,SOCS1,THBS1,ZFP36
Immunological Disease	polyarticular juvenile rheumatoid arthritis	2.28E-05	1.41E-03	15	ADM,BCL6,CD83,FOS,FOSB,GADD45B,HSPA1A/HSPA1B,MCL1,NR4A2,PLAUR,PRDM1,PRNP,SOCS1,THBS1,ZFP36
Inflammatory Disease	polyarticular juvenile rheumatoid arthritis	2.28E-05	1.41E-03	15	ADM,BCL6,CD83,FOS,FOSB,GADD45B,HSPA1A/HSPA1B,MCL1,NR4A2,PLAUR,PRDM1,PRNP,SOCS1,THBS1,ZFP36
Skeletal and Muscular Disorders	polyarticular juvenile rheumatoid arthritis	2.28E-05	1.41E-03	15	ADM,BCL6,CD83,FOS,FOSB,GADD45B,HSPA1A/HSPA1B,MCL1,NR4A2,PLAUR,PRDM1,PRNP,SOCS1,THBS1,ZFP36
Cellular Growth and Proliferation	colony formation of lung cancer cell lines	2.33E-05	1.41E-03	9	CDKN1A,CYR61,GADD45A,GADD45B,IGFBP3,KLF6,PSRC1,RASD1,RNF34
Cancer	squamous-cell carcinoma	2.38E-05	1.42E-03	26	AURKA,CD55,CSRP2,EPHA2,ERBB2,GRINL1A,HSP90AA2,IRF1 (includes EG:16362),KIT,KLF5,LRP3,MBNL2,MTAP,NKTR,NRAS,RNF6,SERTAD1,SLC2A1,SLC7A11,THBS1,TNFRSF10B,TOP2A,TUBB2A,TUBB3,TUBE1,UPP1
Cell Cycle	interphase of tumor cell lines	2.97E-05	1.74E-03	32	AHR,ARRB1,BHLHE40,BMP2,BRCA1,CCNB1,CDC25B,CDC7 (includes EG:12545),CDK4,CDKN1A,CSE1L,CSF2,CYR61,DDIT3,ERBB2,ETS1,FADD,GADD45A,HMOX1,HOXA10,KLF4,LATS2,MXD1,MYB,OSGIN1,PLAUR,PPP2CB,PRNP,RXRA,SKP2 (includes EG:27401),TCP1,XPC
Cell Death	cell viability of cancer cells	3.19E-05	1.83E-03	5	BMP2,BMP4,HMOX1,MCL1,TAF1B
Cell Cycle	cell cycle progression of tumor cell lines	3.43E-05	1.94E-03	22	AHR,AURKA,BCL6,BMP4,BRCA1,CCNB1,CDC25B,CDK4,CDKN1A,CSE1L,CSF2,CSNK1A1,CSNK2A2,DNAJB4,DUSP1,ERBB2,HBEGF,HMOX1,IGFBP3,PI3,TCP1,UBE2D3
Cell Cycle	mitosis of tumor cell lines	3.58E-05	1.98E-03	14	AURKA,BMP2,BMP4,BRCA1,CCNB1,CDC25B,CDC7 (includes EG:12545),CDKN1A,CSE1L,MAD2L1BP,PKMYT1,SPC25 (includes EG:100144563),TCP1,TOP2A
Cell Death	cell death of organ	4.32E-05	2.35E-03	34	ADM,BCL10,BCL6,BMP2,BMP4,CALCA,CDKN1A,CTGF,DNAJB2,E2F6,EMP1,FADD,GLRX,HSPA1A/HSPA1B,HSPA5,IGFBP3,IL8,IP6K2,IRF1 (includes EG:16362),JUN,MCL1,NDEL1,NFKB1,PEA15,PLAUR,PPP1R15A,RND3,SDHA (includes EG:157074),SRXN1,TICAM2,TNFRSF10B,TP53BP2,UNG,ZNF622
Cell Cycle	ploidy	4.57E-05	2.42E-03	12	AURKA,AURKB,BUB1B,CDKN1A,CLK1,EDN1,EIF2AK3,ERBB2,NDRG1,PIM1,TACC3,TOP2A
Cell Cycle	cell cycle progression of cervical cancer cell lines	4.60E-05	2.42E-03	8	AHR,AURKA,CCNB1,CDC25B,CDKN1A,CSE1L,CSNK2A2,TCP1
Cancer	urinary tract tumor	5.13E-05	2.65E-03	15	AURKA,AURKB,CDK4,ERBB2,HSP90AA2,HSPA1A/HSPA1B,KIF20B,KIT,NRAS,POLE2,TOP2A,TUBB2A,TUBB3,TUBE1,XPC
Renal and Urological Disease	urinary tract tumor	5.13E-05	2.65E-03	15	AURKA,AURKB,CDK4,ERBB2,HSP90AA2,HSPA1A/HSPA1B,KIF20B,KIT,NRAS,POLE2,TOP2A,TUBB2A,TUBB3,TUBE1,XPC
Cell Death	cell death of cancer cells	5.90E-05	2.98E-03	19	BRCA1,BUB1B,CDC25B,CDKN1A,DDIT3,EIF2AK3,ERBB2,ETS1,FADD,HMOX1,IL8,MCL1,NR4A2,PMAIP1,PRNP,TFAP2A,TNFRSF10B,VEGFA,ZNF622
Cancer	tumorigenesis of tumor cell lines	5.95E-05	2.98E-03	16	CDKN1A,CDX2,CYR61,DNAJB4,EPAS1,ETS1,FADD,FOS,HMOX1,IL8,KLF6,PLAUR,PRNP,SERTAD1,VEGFA,ZFYVE21
Cell Cycle	polyploidization of cells	6.12E-05	3.01E-03	5	AURKB,BUB1B,CDKN1A,PIM1,TOP2A
Cell Death	cell death of tumor cells	6.55E-05	3.17E-03	21	BRCA1,BUB1B,CDC25B,CDKN1A,DDIT3,EIF2AK3,ERBB2,ETS1,FADD,HBEGF,HMOX1,IL8,KIT,MCL1,NR4A2,PMAIP1,PRNP,TFAP2A,TNFRSF10B,VEGFA,ZNF622
Cell Cycle	arrest in interphase of tumor cell lines	7.47E-05	3.57E-03	24	BHLHE40,BMP2,BRCA1,CCNB1,CDC25B,CDC7 (includes EG:12545),CDK4,CDKN1A,CSE1L,CSF2,CYR61,DDIT3,ERBB2,FADD,GADD45A,HOXA10,KLF4,LATS2,OSGIN1,PLAUR,PPP2CB,RXRA,TCP1,XPC
Reproductive System Disease	endometriosis	9.17E-05	4.31E-03	39	AHR,ATF4,BCL6,BRCA1,BUB1B,C13orf15,CTGF,CYR61,DUSP1,EIF1,ELL2,EPHA1,ERBB2,ERRFI1,FOS,HSPA1A/HSPA1B,HYAL2,IL8,IRS2,ISG20,JUN,KIF20A,KIT,LRP5,MXD1,NFKB1,OVGP1,PDE4D,PFKFB3,PIK3R2,PLAUR,PLK2,QSOX1,SGK1,SLC2A3,TFAP2A,TOP2A,VEGFA,ZFP36
Cancer	non-Hodgkin's disease	9.38E-05	4.34E-03	29	AURKB,BCL10,BCL6,BTG1,CCNB1,CDK4,CSE1L,CYR61,DUSP5,EPHA2,ETS1,GADD45A,GADD45B,IRF8,JUN,KIT,PIM1,PNP,POLE2,RGS16,SGK1,STK17B,TNFRSF10B,TOP2A,TUBB,TUBB2A,TUBB3,TUBE1,VEGFA
Hematological Disease	non-Hodgkin's disease	9.38E-05	4.34E-03	29	AURKB,BCL10,BCL6,BTG1,CCNB1,CDK4,CSE1L,CYR61,DUSP5,EPHA2,ETS1,GADD45A,GADD45B,IRF8,JUN,KIT,PIM1,PNP,POLE2,RGS16,SGK1,STK17B,TNFRSF10B,TOP2A,TUBB,TUBB2A,TUBB3,TUBE1,VEGFA
Cellular Growth and Proliferation	colony formation of cells	9.79E-05	4.47E-03	31	ANKRD1,ATF3,BAMBI,CDCA7,CDKN1A,CDX2,CSF2,CYR61,EDN1,ELF3,EPAS1,ERBB2,FOS,GADD45A,GADD45B,HOXA10,HOXB7,HSPA1A/HSPA1B,IGFBP3,IP6K2,KIT,KLF4,KLF6,PPP1R15A,PSRC1,RASD1,RNF34,SERTAD1,SIVA1,TES,VEGFA
Cell Death	cell death of pancreatic cancer cell lines	1.23E-04	5.51E-03	10	ASNS,AURKA,DDIT3,EPHA2,ERBB2,FADD,GLRX,IL8,SOCS1,TNFRSF10B
Cell Cycle	G1 phase	1.30E-04	5.77E-03	27	AHR,ARRB1,BHLHE40,BMP2,BRCA1,CDC25B,CDK11A/CDK11B,CDK4,CDKN1A,CSF2,CYR61,DDIT3,E4F1,ERBB2,ETS1,GADD45A,HOXA10,KLF4,KLF6,LATS2,MXD1,PIM1,PRNP,SKP2 (includes EG:27401),STRADA,TBRG4,TFDP1
Cancer	oral cancer	1.34E-04	5.87E-03	11	CRYAB,DUSP1,ERBB2,H3F3A/H3F3B,HSP90AA2,IL8,LAMC2,S100P,TUBB2A,TUBB3,TUBE1
Cellular Growth and Proliferation	colony formation of tumor cell lines	1.37E-04	5.90E-03	24	ANKRD1,ATF3,CDKN1A,CDX2,CYR61,EDN1,ELF3,EPAS1,ERBB2,GADD45A,GADD45B,HOXB7,HSPA1A/HSPA1B,IGFBP3,IP6K2,KLF4,KLF6,PSRC1,RASD1,RNF34,SERTAD1,SIVA1,TES,VEGFA
Cancer	lymphomagenesis	1.41E-04	5.98E-03	31	AURKB,BCL10,BCL6,BTG1,CCNB1,CDK4,CDKN1A,CSE1L,CYR61,DUSP5,EPHA2,ETS1,GADD45A,GADD45B,IRF8,JUN,KIT,MCL1,PIM1,PNP,POLE2,RGS16,SGK1,STK17B,TNFRSF10B,TOP2A,TUBB,TUBB2A,TUBB3,TUBE1,VEGFA
Hematological Disease	lymphomagenesis	1.41E-04	5.98E-03	31	AURKB,BCL10,BCL6,BTG1,CCNB1,CDK4,CDKN1A,CSE1L,CYR61,DUSP5,EPHA2,ETS1,GADD45A,GADD45B,IRF8,JUN,KIT,MCL1,PIM1,PNP,POLE2,RGS16,SGK1,STK17B,TNFRSF10B,TOP2A,TUBB,TUBB2A,TUBB3,TUBE1,VEGFA
Cancer	heart and pleura tumor	1.48E-04	6.19E-03	9	ANGPTL4,EPHA2,KIT,RXRA,TOP2A,TUBB2A,TUBB3,TUBE1,VEGFA
Cell Cycle	segregation of chromosomes	1.57E-04	6.50E-03	11	AURKB,BRCA1,CCNB1,CCNB2,CENPF,DDX11/DDX12,DSN1 (includes EG:100002916),NDEL1,RIOK3,SPC25 (includes EG:100144563),TOP2A
Cellular Assembly and Organization	segregation of chromosomes	1.57E-04	6.50E-03	11	AURKB,BRCA1,CCNB1,CCNB2,CENPF,DDX11/DDX12,DSN1 (includes EG:100002916),NDEL1,RIOK3,SPC25 (includes EG:100144563),TOP2A
DNA Replication, Recombination, and Repair	segregation of chromosomes	1.57E-04	6.50E-03	11	AURKB,BRCA1,CCNB1,CCNB2,CENPF,DDX11/DDX12,DSN1 (includes EG:100002916),NDEL1,RIOK3,SPC25 (includes EG:100144563),TOP2A
Cell Death	survival of tumor cell lines	1.61E-04	6.59E-03	40	AKAP8L,BCKDK,BRCA1,BUB1B,CA2,CDK11A/CDK11B,CDKN1A,CLK3,CSF2,DUSP1,DUSP10,DUSP5,ERBB2,FADD,FANCG,HBEGF,HMOX1,HSPA5,IGFBP3,IL8,IRS2,LATS2,NDUFAF4,NFKB1,NRAS,PIK3R2,PIM1,PLAUR,PLK2,PPM1B,PPM1D,SGK1,SHFM1,SLC2A1,TP53BP2,TUBB3,UGCG,VEGFA,XPC,ZFP36
Cancer	bladder carcinoma	1.64E-04	6.61E-03	6	CDK4,ERBB2,HSP90AA2,HSPA1A/HSPA1B,KIF20B,TOP2A
Renal and Urological Disease	bladder carcinoma	1.64E-04	6.61E-03	6	CDK4,ERBB2,HSP90AA2,HSPA1A/HSPA1B,KIF20B,TOP2A
Cancer	hematological neoplasia	2.12E-04	8.43E-03	59	ADORA2B,ARHGAP1,ASXL1,AURKA,AURKB,BCL10,BCL6,BTG1,CBX2,CCNB1,CD14,CD55,CDK4,CDKN1A,CHIC2,CLK1,CSE1L,CSF2,CYR61,DUSP4,DUSP5,EPHA2,ERBB2,ETS1,FADD,FAM46C,GADD45A,GADD45B,GTF2B,HMOX1,HSP90AA2,IGFBP3,IRF8,JUN,KIT,MCL1,MYB,NRAS,ORC5 (includes EG:26429),PDE4D,PIM1,PNP,POLE2,PSME3,PTPN6,RGS16,RXRA,SDC1 (includes EG:20969),SGK1,STK17B,STX11,TFDP1,TNFRSF10B,TOP2A,TUBB,TUBB2A,TUBB3,TUBE1,VEGFA
Hematological Disease	hematological neoplasia	2.12E-04	8.43E-03	59	ADORA2B,ARHGAP1,ASXL1,AURKA,AURKB,BCL10,BCL6,BTG1,CBX2,CCNB1,CD14,CD55,CDK4,CDKN1A,CHIC2,CLK1,CSE1L,CSF2,CYR61,DUSP4,DUSP5,EPHA2,ERBB2,ETS1,FADD,FAM46C,GADD45A,GADD45B,GTF2B,HMOX1,HSP90AA2,IGFBP3,IRF8,JUN,KIT,MCL1,MYB,NRAS,ORC5 (includes EG:26429),PDE4D,PIM1,PNP,POLE2,PSME3,PTPN6,RGS16,RXRA,SDC1 (includes EG:20969),SGK1,STK17B,STX11,TFDP1,TNFRSF10B,TOP2A,TUBB,TUBB2A,TUBB3,TUBE1,VEGFA
Cell Cycle	arrest in cell cycle progression of tumor cell lines	2.17E-04	8.51E-03	14	AHR,AURKA,BMP4,BRCA1,CCNB1,CDC25B,CDK4,CDKN1A,CSF2,CSNK1A1,ERBB2,PI3,TCP1,UBE2D3
Cell Cycle	arrest in cell cycle progression of cervical cancer cell lines	2.30E-04	8.91E-03	6	AHR,AURKA,CCNB1,CDC25B,CDKN1A,TCP1
Cellular Assembly and Organization	quantity of centrosome	2.76E-04	1.06E-02	5	AURKA,CDC25B,CDKN1A,SKP2 (includes EG:27401),TACC3
DNA Replication, Recombination, and Repair	quantity of centrosome	2.76E-04	1.06E-02	5	AURKA,CDC25B,CDKN1A,SKP2 (includes EG:27401),TACC3
Gene Expression	binding of protein binding site	3.26E-04	1.23E-02	19	BMP2,BRCA1,CSF2,EPAS1,ETS1,FOS,GABPB1,GLRX,HOXA10,HSPA1A/HSPA1B,IGFBP3,IP6K2,IRF1 (includes EG:16362),JUN,MYB,RXRA,SUV39H1,TFAP2A,VEGFA
Cellular Growth and Proliferation	growth of breast cancer cell lines	3.32E-04	1.23E-02	20	BRCA1,CDC25B,CSE1L,CTGF,CYR61,ELF3,EPHA2,ERBB2,HBEGF,HBP1,HOXB7,IGFBP3,JUN,MTAP,OSGIN1,PLAUR,RGS16,SKP2 (includes EG:27401),SMOX,TFAP2A
Cellular Development	growth of breast cancer cell lines	3.32E-04	1.23E-02	20	BRCA1,CDC25B,CSE1L,CTGF,CYR61,ELF3,EPHA2,ERBB2,HBEGF,HBP1,HOXB7,IGFBP3,JUN,MTAP,OSGIN1,PLAUR,RGS16,SKP2 (includes EG:27401),SMOX,TFAP2A
Cell Cycle	ploidy of cells	3.33E-04	1.23E-02	10	AURKA,AURKB,CDKN1A,CLK1,EDN1,EIF2AK3,ERBB2,NDRG1,PIM1,TACC3
RNA Post-Transcriptional Modification	splicing of RNA	3.38E-04	1.23E-02	14	CELF1,CLK1,CLK2,CLK3,GEMIN5,GEMIN6,IVNS1ABP,MBNL2,PLRG1,SLU7 (includes EG:10569),SRSF4,TSEN2,TSEN54,U2AF2
Cell Death	cell death of connective tissue cells	3.91E-04	1.41E-02	16	ADM,ATF3,BMP2,BMP4,BRCA1,CDKN1A,CYR61,DUSP1,HSPD1,MCL1,NFKB1,NPC1,NSMCE4A,TFDP1,TNFRSF10B,TNFRSF10D
Post-Translational Modification	phosphorylation of protein	4.43E-04	1.58E-02	39	ABL2,AURKA,AURKB,BMP2,BMP4,BUB1B,CD55,CDK11A/CDK11B,CDK4,CLK2,CLK3,CSF2,CSK,CSNK1A1,CSNK1G2,DYRK1A,EEF2K,EIF2AK3,EPHA1,ERBB2,IGFBP3,IRAK2,LATS2,LMTK2,MEN1,MKNK2,NUAK2,PIM1,PIM3,PKMYT1,SGK1,SIK1,SLC3A2,STK17B,STK36,STRADA,THBS1,TNKS,VEGFA
Post-Translational Modification	ubiquitination of protein	4.50E-04	1.59E-02	20	ANAPC4,ARRB1,BCL10,BRCA1,CBLL1,DNAJB2,FBXO7,FBXW11,KLHL21,KLHL9,LRSAM1,MYLIP,RNF103,RNF11,RNF135,RNF6,STUB1,TNKS,UBE2D3,UBE2H
Cell Cycle	G1 phase of hepatoma cell lines	4.71E-04	1.64E-02	3	AHR,DDIT3,ETS1
Protein Synthesis	synthesis of protein	5.52E-04	1.90E-02	21	BMP2,BMP4,CSF2,DUS2L,EDN1,EEF2K,EIF1,EIF2AK3,EIF2B4,EIF5,ERBB2,FOS,FOSL1,JUN,KLF2,MRPL41,NDRG1,RBM4,THBS1,TP53BP2,WIBG
Cancer	benign tumor	5.89E-04	2.01E-02	43	ADM,AHR,AKAP8L,ALDH1B1,AURKB,BCL10,BMP4,CDC7 (includes EG:12545),CRABP2,CTGF,CYR61,DKC1,DUSP1,EPHA2,ERBB2,FOS,GALR2,ICAM2,IGFBP3,JUN,KIF1B,KIT,MEN1,MTHFD2,NDRG1,NOV,NUP50,PHLDA2,PLAUR,RXRA,SERPINE2,SLC5A3,SMAD5,SPSB1,TFDP1,THBS1,TNFSF9,TOP2A,TUBB2A,TUBB3,TUBE1,UGCG,VEGFA
Cellular Function and Maintenance	endoplasmic reticulum stress response of cervical cancer cell lines	6.24E-04	2.10E-02	4	ATF4,DDIT3,EIF2AK3,HSPA5
Cellular Compromise	endoplasmic reticulum stress response of cervical cancer cell lines	6.24E-04	2.10E-02	4	ATF4,DDIT3,EIF2AK3,HSPA5
Cell Death	cell death of ovarian cancer cell lines	6.30E-04	2.10E-02	12	CDC7 (includes EG:12545),CDKN1A,DDIT3,DUSP1,ERBB2,IL8,IP6K2,KLF2,KLF6,PMAIP1,TNFRSF10B,UGCG
Cell Death	cell death of cervical cancer cell lines	7.50E-04	2.47E-02	27	BNIP2,BUB1B,CDC7 (includes EG:12545),CDKN1A,CSNK2A2,DDIT3,FADD,FOS,GADD45A,GADD45B,HSPA1A/HSPA1B,INTS3,IRF1 (includes EG:16362),JUN,LATS2,MCL1,NR4A2,PTRH2,RNF34,SGK1,SPC25 (includes EG:100144563),SQSTM1,TACC3,TCP1,TFAP2A,TNFRSF10B,TOP2A
Cancer	cell transformation	7.58E-04	2.47E-02	14	AURKA,BMP2,BRCA1,CDKN1A,CRK,ELF3,EPHA2,HYAL2,MEN1,MXD1,NRAS,PPM1D,SKP2 (includes EG:27401),SLC3A2
Cancer	lymphoid cancer	7.64E-04	2.47E-02	33	AURKB,BCL10,BCL6,BTG1,CCNB1,CDK4,CDKN1A,CSE1L,CYR61,DUSP5,EPHA2,ETS1,GADD45A,GADD45B,HSP90AA2,IRF8,JUN,KIT,MCL1,PIM1,PNP,POLE2,RGS16,RXRA,SGK1,STK17B,TNFRSF10B,TOP2A,TUBB,TUBB2A,TUBB3,TUBE1,VEGFA
Cancer	metastatic colorectal cancer	7.98E-04	2.55E-02	20	CPA4,CRABP2,CTGF,EMP1,ERBB2,FBN2 (includes EG:14119),GLRX,HMOX1,HOXA10,KIF20A,KIT,LAMA3,PRNP,QPCT,SDC1 (includes EG:20969),SERTAD2,SLC5A3,SLC7A11,TFPI,VEGFA
Gastrointestinal Disease	metastatic colorectal cancer	7.98E-04	2.55E-02	20	CPA4,CRABP2,CTGF,EMP1,ERBB2,FBN2 (includes EG:14119),GLRX,HMOX1,HOXA10,KIF20A,KIT,LAMA3,PRNP,QPCT,SDC1 (includes EG:20969),SERTAD2,SLC5A3,SLC7A11,TFPI,VEGFA
Tissue Development	accumulation of cells	8.22E-04	2.60E-02	9	AHR,AURKA,BUB1B,CDKN1A,E2F6,ERBB2,HMOX1,IL8,SNIP1
Cell Death	apoptosis of pancreatic cancer cell lines	9.43E-04	2.86E-02	8	ASNS,AURKA,EPHA2,ERBB2,FADD,GLRX,IL8,SOCS1
Cellular Function and Maintenance	organization of nucleus	9.43E-04	2.86E-02	8	BORA,BRCA1,CKAP5,PSRC1,RLF,SPC25 (includes EG:100144563),SUV39H1,TNKS
Cellular Assembly and Organization	organization of nucleus	9.43E-04	2.86E-02	8	BORA,BRCA1,CKAP5,PSRC1,RLF,SPC25 (includes EG:100144563),SUV39H1,TNKS
Cell Death	cell death of lung cancer cell lines	9.49E-04	2.86E-02	18	CDKN1A,DDIT3,DUSP1,ELL,EPHA2,ERBB2,GADD45A,GADD45B,IGFBP3,KLF6,MCL1,OSGIN1,RASD1,RTKN,SKP2 (includes EG:27401),SLC7A11,TNFRSF10B,TUBB3
Cell Death	cell death of myeloma cell lines	9.51E-04	2.86E-02	9	AURKA,BMP2,BMP4,MCL1,NFKB1,NRAS,PRDM1,TOP2A,XPO1
Cellular Growth and Proliferation	growth of ovarian cancer cell lines	9.51E-04	2.86E-02	9	ATF3,EDN1,ERBB2,FOSL1,KLF2,RXRA,SERTAD1,SKP2 (includes EG:27401),TCP1
Cellular Development	growth of ovarian cancer cell lines	9.51E-04	2.86E-02	9	ATF3,EDN1,ERBB2,FOSL1,KLF2,RXRA,SERTAD1,SKP2 (includes EG:27401),TCP1
Cancer	Kaposi's sarcoma	1.00E-03	2.99E-02	7	ANGPTL4,RXRA,TOP2A,TUBB2A,TUBB3,TUBE1,VEGFA
Dermatological Diseases and Conditions	Kaposi's sarcoma	1.00E-03	2.99E-02	7	ANGPTL4,RXRA,TOP2A,TUBB2A,TUBB3,TUBE1,VEGFA
Cellular Growth and Proliferation	proliferation of smooth muscle cells	1.02E-03	3.00E-02	10	BMP4,E4F1,EDN1,HBEGF,HMOX1,HSPD1,IGFBP3,IL8,PLAUR,TRIB1
Skeletal and Muscular System Development and Function	proliferation of smooth muscle cells	1.02E-03	3.00E-02	10	BMP4,E4F1,EDN1,HBEGF,HMOX1,HSPD1,IGFBP3,IL8,PLAUR,TRIB1
Cellular Movement	migration of breast cancer cell lines	1.09E-03	3.14E-02	16	ARRB1,CRK,CSE1L,CST6 (includes EG:1474),ERBB2,FOSL1,IGFBP3,IL8,JUN,OSGIN1,PLAUR,RAB21,SDC1 (includes EG:20969),TFAP2A,VEGFA,ZFYVE21
Cellular Assembly and Organization	amplification of centrosome	1.12E-03	3.14E-02	5	AURKA,BRCA1,CDK4,KLF4,PIM1
DNA Replication, Recombination, and Repair	amplification of centrosome	1.12E-03	3.14E-02	5	AURKA,BRCA1,CDK4,KLF4,PIM1
Cell-To-Cell Signaling and Interaction	activation of PBMCs	1.13E-03	3.14E-02	3	CD14,HSPD1,LY96 (includes EG:17087)
Hematological System Development and Function	activation of PBMCs	1.13E-03	3.14E-02	3	CD14,HSPD1,LY96 (includes EG:17087)
Immune Cell Trafficking	activation of PBMCs	1.13E-03	3.14E-02	3	CD14,HSPD1,LY96 (includes EG:17087)
Inflammatory Response	activation of PBMCs	1.13E-03	3.14E-02	3	CD14,HSPD1,LY96 (includes EG:17087)
Cellular Development	angiogenesis of endothelial cell lines	1.13E-03	3.14E-02	3	ERBB2,IL8,VEGFA
Cardiovascular System Development and Function	angiogenesis of endothelial cell lines	1.13E-03	3.14E-02	3	ERBB2,IL8,VEGFA
Organismal Development	angiogenesis of endothelial cell lines	1.13E-03	3.14E-02	3	ERBB2,IL8,VEGFA
Genetic Disorder	epidermolysis bullosa letalis	1.13E-03	3.14E-02	3	LAMA3,LAMB3,LAMC2
Dermatological Diseases and Conditions	epidermolysis bullosa letalis	1.13E-03	3.14E-02	3	LAMA3,LAMB3,LAMC2
Developmental Disorder	epidermolysis bullosa letalis	1.13E-03	3.14E-02	3	LAMA3,LAMB3,LAMC2
Genetic Disorder	non-Herlitz type junctional epidermolysis bullosa	1.13E-03	3.14E-02	3	LAMA3,LAMB3,LAMC2
Dermatological Diseases and Conditions	non-Herlitz type junctional epidermolysis bullosa	1.13E-03	3.14E-02	3	LAMA3,LAMB3,LAMC2
Developmental Disorder	non-Herlitz type junctional epidermolysis bullosa	1.13E-03	3.14E-02	3	LAMA3,LAMB3,LAMC2
Tissue Morphology	quantity of lung cancer cell lines	1.13E-03	3.14E-02	3	HMOX1,SKP2 (includes EG:27401),TUBB3
Cellular Movement	invasion of tumor cell lines	1.14E-03	3.14E-02	34	ADM,ATF3,AURKA,BMP4,CDC25B,CRK,CSE1L,CSF2,CSK,CST6 (includes EG:1474),DNAJB4,EDN1,EPHA2,ERBB2,ETS1,FOSL1,HBEGF,HBP1,HMOX1,IL8,IRS2,JUN,KLF4,NOV,PIK3R2,PLAUR,RND3,S100P,SDC4,SERPINE2,SKP2 (includes EG:27401),SLC2A1,TFAP2A,VEGFA
Cellular Function and Maintenance	cytostasis of tumor cell lines	1.20E-03	3.26E-02	14	BCL6,BHLHE40,BMP4,BRCA1,CDKN1A,CRABP2,CYR61,ERBB2,ETS1,IRF1 (includes EG:16362),MXD1,PPP1R15A,RXRA,TOP2A
Cancer	bladder cancer	1.27E-03	3.41E-02	18	ADORA2B,BRCA1,CALCA,CDKN1A,CLK1,ERBB2,ERCC1,JUN,KIT,PDE4D,POLE2,THBS1,TOP2A,TUBB2A,TUBB3,TUBE1,UBC,XPC
Renal and Urological Disease	bladder cancer	1.27E-03	3.41E-02	18	ADORA2B,BRCA1,CALCA,CDKN1A,CLK1,ERBB2,ERCC1,JUN,KIT,PDE4D,POLE2,THBS1,TOP2A,TUBB2A,TUBB3,TUBE1,UBC,XPC
Cell Death	survival of breast cancer cell lines	1.27E-03	3.41E-02	11	BRCA1,BUB1B,CA2,CDKN1A,DUSP1,ERBB2,IGFBP3,IRS2,NDUFAF4,PPM1D,UGCG
Cell Death	apoptosis of myeloma cell lines	1.30E-03	3.44E-02	8	AURKA,BMP2,BMP4,MCL1,NRAS,PRDM1,TOP2A,XPO1
Cellular Growth and Proliferation	proliferation of leukemia cell lines	1.33E-03	3.50E-02	12	CDKN1A,CSF2,HMOX1,IGBP1,IGFBP3,JUN,KIT,KLF2,NFKB1,NKX3-1,UBE2D3,VEGFA
Cellular Movement	cell movement of breast cancer cell lines	1.36E-03	3.52E-02	18	ARRB1,CRK,CSE1L,CST6 (includes EG:1474),ERBB2,FOSL1,GEMIN5,IGFBP3,IL8,JUN,OSGIN1,PLAUR,RAB21,SDC1 (includes EG:20969),SIVA1,TFAP2A,VEGFA,ZFYVE21
Cellular Function and Maintenance	transmembrane potential of mitochondria	1.36E-03	3.52E-02	15	CDKN1A,DDIT3,DNAJB1,FADD,HERPUD1,HSPA4,HSPD1,MCL1,NDRG1,NFKB1,PIM1,PMAIP1,PTPN6,SRXN1,TNFRSF10B
Cell Morphology	transmembrane potential of mitochondria	1.36E-03	3.52E-02	15	CDKN1A,DDIT3,DNAJB1,FADD,HERPUD1,HSPA4,HSPD1,MCL1,NDRG1,NFKB1,PIM1,PMAIP1,PTPN6,SRXN1,TNFRSF10B
Cell Death	cell death of epithelial cell lines	1.37E-03	3.52E-02	21	BCL10,BCL6,CRYAB,E2F6,EMP1,FADD,HSPA5,HSPD1,IGFBP3,IP6K2,IRF1 (includes EG:16362),MCL1,NDEL1,NFKB1,PEA15,PPP1R15A,SRXN1,TICAM2,TNFRSF10B,TP53BP2,ZNF622
Cell Cycle	arrest in G2 phase of tumor cell lines	1.42E-03	3.59E-02	11	BRCA1,CCNB1,CDC25B,CDKN1A,CSE1L,FADD,GADD45A,LATS2,PPP2CB,TCP1,XPC
Cellular Movement	migration of endothelial cells	1.43E-03	3.59E-02	14	ADM,BMP4,CALCA,CSF2,CYR61,EDN1,IGFBP3,IL8,MAP2K3,NDP,PIM1,S100P,THBS1,VEGFA
Cardiovascular System Development and Function	migration of endothelial cells	1.43E-03	3.59E-02	14	ADM,BMP4,CALCA,CSF2,CYR61,EDN1,IGFBP3,IL8,MAP2K3,NDP,PIM1,S100P,THBS1,VEGFA
Cell Death	cell death of epithelial cells	1.44E-03	3.59E-02	24	BCL10,BCL6,CRYAB,E2F6,EMP1,FADD,HSPA5,HSPD1,IGFBP3,IL8,IP6K2,IRF1 (includes EG:16362),MCL1,NDEL1,NFKB1,PEA15,PLAUR,PPP1R15A,RND3,SRXN1,TICAM2,TNFRSF10B,TP53BP2,ZNF622
Cell Cycle	G1 phase of tumor cell lines	1.45E-03	3.61E-02	18	AHR,ARRB1,BHLHE40,BMP2,BRCA1,CDC25B,CDK4,CDKN1A,CSF2,CYR61,DDIT3,ERBB2,ETS1,HOXA10,KLF4,MXD1,PRNP,SKP2 (includes EG:27401)
Cell Cycle	cell cycle progression of carcinoma cell lines	1.49E-03	3.62E-02	5	AURKA,CDKN1A,DNAJB4,DUSP1,HMOX1
Cell Cycle	interphase of fibroblasts	1.49E-03	3.62E-02	5	CCNB1,CDC7 (includes EG:12545),CDKN1A,GADD45A,SKP2 (includes EG:27401)
Cellular Movement	migration of tumor cell lines	1.49E-03	3.62E-02	36	ARRB1,AURKA,BCL10,CDC25B,CDX2,CRK,CSE1L,CSF2,CSK,CST6 (includes EG:1474),CYR61,EDN1,EPHA2,ERBB2,ETS1,FOSL1,IGFBP3,IL8,JUN,KLF4,LAMA3,LAMB3,LAMC2,MEN1,NOV,OSGIN1,PLAUR,PRMT6,PRNP,RAB21,SDC1 (includes EG:20969),SLC2A1,TFAP2A,THBS1,VEGFA,ZFYVE21
Cell Cycle	arrest in interphase of breast cancer cell lines	1.51E-03	3.63E-02	8	BHLHE40,BRCA1,CDKN1A,ERBB2,FADD,HOXA10,OSGIN1,RXRA
Cellular Movement	invasion of cells	1.55E-03	3.70E-02	38	ADM,ATF3,AURKA,BMP4,CD14,CDC25B,CRK,CSE1L,CSF2,CSK,CST6 (includes EG:1474),DNAJB4,EDN1,ELF3,EPHA2,ERBB2,ETS1,FOSL1,HBEGF,HBP1,HMOX1,IL8,IRS2,JUN,KLF4,LGMN,NOV,NUAK2,PIK3R2,PLAUR,RND3,S100P,SDC4,SERPINE2,SKP2 (includes EG:27401),SLC2A1,TFAP2A,VEGFA
Cell Death	cell death of neuroblastoma cell lines	1.69E-03	3.97E-02	14	ADM,CDKN1A,DDIT3,DNAJB1,FADD,GALR2,GLRX,HSPA1A/HSPA1B,IGFBP3,PRNP,SQSTM1,TNFRSF10B,UGCG,VEGFA
Organismal Survival	organismal death	1.69E-03	3.97E-02	14	AURKA,AURKB,CALCA,CDK4,CLK1,DNAJB1,DNAJB4,H1F0,IGFBP3,IL8,NPPB,SERTAD1,TAF6L,ZFP36
Cancer	epidermal hyperplasia	1.72E-03	4.01E-02	7	HBEGF,KRT16,PI3,RANBP1,SRM,UPP1,ZFP36
Dermatological Diseases and Conditions	epidermal hyperplasia	1.72E-03	4.01E-02	7	HBEGF,KRT16,PI3,RANBP1,SRM,UPP1,ZFP36
Cell Cycle	senescence of cells	1.76E-03	4.05E-02	11	BHLHE40,BMP4,BRCA1,CDK4,CDKN1A,CENPA,CSNK2A2,DUSP1,HSPA1A/HSPA1B,SREBF1,VEGFA
Hematological Disease	erythrocytosis	1.78E-03	4.05E-02	6	EPAS1,EPHA2,ERBB2,IRAK2,KIT,PTPN6
Organismal Injury and Abnormalities	erythrocytosis	1.78E-03	4.05E-02	6	EPAS1,EPHA2,ERBB2,IRAK2,KIT,PTPN6
Cell Cycle	G2 phase of tumor cell lines	1.79E-03	4.05E-02	12	BRCA1,CCNB1,CDC25B,CDKN1A,CSE1L,FADD,GADD45A,LATS2,MYB,PPP2CB,TCP1,XPC
Cancer	liver tumor	1.79E-03	4.05E-02	35	AURKA,AXIN2,CA2,CCNB1,CDC25B,CDK4,CDKN1A,CELF1,CSE1L,EPHA2,ERBB2,FAIM,FOXQ1,GOT1,HIST1H3A (includes others),HNRPDL,HSP90AA2,HSPA5,IGFBP3,IL8,KIT,NPC1,PAQR4,PLAUR,POLD3,PPP2CB,SLC2A1,SOCS1,SQSTM1,TOP2A,TUBB2A,TUBB3,TUBE1,UBE2T,VEGFA
Gastrointestinal Disease	liver tumor	1.79E-03	4.05E-02	35	AURKA,AXIN2,CA2,CCNB1,CDC25B,CDK4,CDKN1A,CELF1,CSE1L,EPHA2,ERBB2,FAIM,FOXQ1,GOT1,HIST1H3A (includes others),HNRPDL,HSP90AA2,HSPA5,IGFBP3,IL8,KIT,NPC1,PAQR4,PLAUR,POLD3,PPP2CB,SLC2A1,SOCS1,SQSTM1,TOP2A,TUBB2A,TUBB3,TUBE1,UBE2T,VEGFA
Cell Cycle	G2 phase	1.84E-03	4.10E-02	17	ANAPC4,AURKA,BRCA1,CCNB1,CDC25B,CDKN1A,CENPF,CSE1L,DDX11/DDX12,FADD,GADD45A,LATS2,MYB,PPP2CB,TCP1,TP53BP2,XPC
Cell Cycle	arrest in G1 phase	1.84E-03	4.10E-02	17	BHLHE40,BMP2,BRCA1,CDC25B,CDK4,CDKN1A,CSF2,CYR61,DDIT3,E4F1,ERBB2,HOXA10,KLF4,KLF6,PIM1,SKP2 (includes EG:27401),STRADA
Cardiovascular System Development and Function	development of blood vessel	1.92E-03	4.21E-02	23	ADM,ADM2,ANGPTL4,BMP2,BMP4,BTG1,CALCA,CCL26,CLIC4,CSF2,CYR61,EDN1,EGR3,ERBB2,GCLM,HMOX1,IGFBP3,IL8,NDP,NPPB,PIM1,THBS1,VEGFA
Organismal Development	development of blood vessel	1.92E-03	4.21E-02	23	ADM,ADM2,ANGPTL4,BMP2,BMP4,BTG1,CALCA,CCL26,CLIC4,CSF2,CYR61,EDN1,EGR3,ERBB2,GCLM,HMOX1,IGFBP3,IL8,NDP,NPPB,PIM1,THBS1,VEGFA
Cellular Movement	cell movement of microvascular endothelial cells	1.94E-03	4.21E-02	5	ADM,IL8,NDP,THBS1,VEGFA
Cardiovascular System Development and Function	cell movement of microvascular endothelial cells	1.94E-03	4.21E-02	5	ADM,IL8,NDP,THBS1,VEGFA
Cell Death	cell viability of cervical cancer cell lines	1.94E-03	4.21E-02	5	BCL6,BNIP2,CDKN1A,LATS2,TCP1
Cellular Assembly and Organization	formation of cellular inclusion bodies	1.94E-03	4.21E-02	5	DNAJA1,DNAJB2,HSPA1A/HSPA1B,PSMC4,SQSTM1
Cellular Compromise	formation of cellular inclusion bodies	1.94E-03	4.21E-02	5	DNAJA1,DNAJB2,HSPA1A/HSPA1B,PSMC4,SQSTM1
Cardiovascular System Development and Function	vasculogenesis	1.97E-03	4.23E-02	20	ADM,ANGPTL4,BMP2,BMP4,CALCA,CCL26,CLIC4,CSF2,CYR61,EDN1,EGR3,ERBB2,GCLM,HMOX1,IGFBP3,IL8,NDP,PIM1,THBS1,VEGFA
Organismal Development	vasculogenesis	1.97E-03	4.23E-02	20	ADM,ANGPTL4,BMP2,BMP4,CALCA,CCL26,CLIC4,CSF2,CYR61,EDN1,EGR3,ERBB2,GCLM,HMOX1,IGFBP3,IL8,NDP,PIM1,THBS1,VEGFA
Cellular Function and Maintenance	cytostasis	2.11E-03	4.31E-02	17	BCL6,BHLHE40,BMP4,BRCA1,CDK4,CDKN1A,CRABP2,CYR61,E4F1,ERBB2,ETS1,IRF1 (includes EG:16362),KLF6,MXD1,PPP1R15A,RXRA,TOP2A
Genetic Disorder	Niemann-Pick disease	2.17E-03	4.31E-02	4	CD14,CD55,NPC1,UGCG
Developmental Disorder	Niemann-Pick disease	2.17E-03	4.31E-02	4	CD14,CD55,NPC1,UGCG
Metabolic Disease	Niemann-Pick disease	2.17E-03	4.31E-02	4	CD14,CD55,NPC1,UGCG
RNA Post-Transcriptional Modification	processing of snRNA	2.17E-03	4.31E-02	4	INTS10,INTS3,INTS5,INTS9
Cellular Growth and Proliferation	proliferation of microvascular endothelial cells	2.17E-03	4.31E-02	4	ADM,IL8,NDP,VEGFA
Cellular Development	proliferation of microvascular endothelial cells	2.17E-03	4.31E-02	4	ADM,IL8,NDP,VEGFA
Tissue Development	proliferation of microvascular endothelial cells	2.17E-03	4.31E-02	4	ADM,IL8,NDP,VEGFA
Cardiovascular System Development and Function	proliferation of microvascular endothelial cells	2.17E-03	4.31E-02	4	ADM,IL8,NDP,VEGFA
Organismal Development	proliferation of microvascular endothelial cells	2.17E-03	4.31E-02	4	ADM,IL8,NDP,VEGFA
Cellular Growth and Proliferation	proliferation of stromal cells	2.17E-03	4.31E-02	4	BMP2,BMP4,IGFBP3,IL8
Connective Tissue Development and Function	proliferation of stromal cells	2.17E-03	4.31E-02	4	BMP2,BMP4,IGFBP3,IL8
Cell Cycle	arrest in cell cycle progression of fibroblasts	2.18E-03	4.31E-02	3	CDKN1A,SKP2 (includes EG:27401),ZNF410
Connective Tissue Development and Function	arrest in cell cycle progression of fibroblasts	2.18E-03	4.31E-02	3	CDKN1A,SKP2 (includes EG:27401),ZNF410
Drug Metabolism	binding of progesterone	2.18E-03	4.31E-02	3	DNAJA1,DNAJB1,HSPA1L
Endocrine System Development and Function	binding of progesterone	2.18E-03	4.31E-02	3	DNAJA1,DNAJB1,HSPA1L
Lipid Metabolism	binding of progesterone	2.18E-03	4.31E-02	3	DNAJA1,DNAJB1,HSPA1L
Small Molecule Biochemistry	binding of progesterone	2.18E-03	4.31E-02	3	DNAJA1,DNAJB1,HSPA1L
Cellular Movement	chemotaxis of basophils	2.18E-03	4.31E-02	3	CCL26,PLAUR,VEGFA
Hematological System Development and Function	chemotaxis of basophils	2.18E-03	4.31E-02	3	CCL26,PLAUR,VEGFA
Immune Cell Trafficking	chemotaxis of basophils	2.18E-03	4.31E-02	3	CCL26,PLAUR,VEGFA
Inflammatory Response	chemotaxis of basophils	2.18E-03	4.31E-02	3	CCL26,PLAUR,VEGFA
Hypersensitivity Response	chemotaxis of basophils	2.18E-03	4.31E-02	3	CCL26,PLAUR,VEGFA
Cellular Growth and Proliferation	growth of lung cancer cells	2.18E-03	4.31E-02	3	DDIT3,DUS2L,SKP2 (includes EG:27401)
Cellular Development	growth of lung cancer cells	2.18E-03	4.31E-02	3	DDIT3,DUS2L,SKP2 (includes EG:27401)
Cell Death	killing of breast cancer cell lines	2.18E-03	4.31E-02	3	BRCA1,GLRX,TNFRSF10B
Cell Cycle	polyploidization of tumor cell lines	2.18E-03	4.31E-02	3	AURKB,BUB1B,TOP2A
Tissue Morphology	quantity of colony-forming granulocyte-macrophages	2.18E-03	4.31E-02	3	CSF2,HOXB7,IL8
Hematological System Development and Function	quantity of colony-forming granulocyte-macrophages	2.18E-03	4.31E-02	3	CSF2,HOXB7,IL8
Inflammatory Response	quantity of colony-forming granulocyte-macrophages	2.18E-03	4.31E-02	3	CSF2,HOXB7,IL8
Hematopoiesis	quantity of colony-forming granulocyte-macrophages	2.18E-03	4.31E-02	3	CSF2,HOXB7,IL8
Cell Death	survival of breast cell lines	2.18E-03	4.31E-02	3	DUSP1,ELF3,KLF5
Reproductive System Development and Function	survival of breast cell lines	2.18E-03	4.31E-02	3	DUSP1,ELF3,KLF5
Cancer	metastasis	2.27E-03	4.45E-02	33	CPA4,CRABP2,CSE1L,CTGF,EMP1,EPHA2,ERBB2,FBN2 (includes EG:14119),GLRX,HMOX1,HOXA10,HSP90AA2,KIF20A,KIT,LAMA3,NRAS,PLAUR,POLE2,PRNP,QPCT,SDC1 (includes EG:20969),SERTAD2,SLC5A3,SLC7A11,TFPI,THBS1,TNFRSF10B,TOP2A,TUBB2A,TUBB3,TUBE1,VEGFA,ZFYVE21
Cell Death	apoptosis of neuroblastoma cell lines	2.31E-03	4.50E-02	10	ADM,CDKN1A,DDIT3,DNAJB1,GALR2,HSPA1A/HSPA1B,IGFBP3,PRNP,UGCG,VEGFA
Cancer	neuroendocrine carcinoma	2.37E-03	4.58E-02	23	AHR,BRCA1,CDK4,CDKN1A,CYR61,EPHA2,ERBB2,FANCG,FBN2 (includes EG:14119),FOXA1,HBEGF,IGFBP3,KIT,NRAS,POLE2,RAD54L,S100P,SERPINE2,TNFRSF10D,TUBB2A,TUBB3,TUBE1,VEGFA
Cell Cycle	G1/S phase transition of hepatoma cell lines	2.47E-03	4.58E-02	2	AHR,ETS1
Cell-To-Cell Signaling and Interaction	activation of peripheral blood monocytes	2.47E-03	4.58E-02	2	CD14,LY96 (includes EG:17087)
Hematological System Development and Function	activation of peripheral blood monocytes	2.47E-03	4.58E-02	2	CD14,LY96 (includes EG:17087)
Immune Cell Trafficking	activation of peripheral blood monocytes	2.47E-03	4.58E-02	2	CD14,LY96 (includes EG:17087)
Inflammatory Response	activation of peripheral blood monocytes	2.47E-03	4.58E-02	2	CD14,LY96 (includes EG:17087)
Antigen Presentation	activation of peripheral blood monocytes	2.47E-03	4.58E-02	2	CD14,LY96 (includes EG:17087)
Cell Death	apoptosis of stromal cells	2.47E-03	4.58E-02	2	BMP2,BMP4
Cellular Assembly and Organization	attachment of chromosomes	2.47E-03	4.58E-02	2	AURKB,BUB1B
Cellular Development	commitment of mesodermal cells	2.47E-03	4.58E-02	2	KLF4,TRIM15
Embryonic Development	commitment of mesodermal cells	2.47E-03	4.58E-02	2	KLF4,TRIM15
Cellular Development	differentiation of trophoblast	2.47E-03	4.58E-02	2	BMP4,NDRG1
Tissue Development	differentiation of trophoblast	2.47E-03	4.58E-02	2	BMP4,NDRG1
Embryonic Development	differentiation of trophoblast	2.47E-03	4.58E-02	2	BMP4,NDRG1
Cardiovascular System Development and Function	sprouting of endothelial cell lines	2.47E-03	4.58E-02	2	FADD,VEGFA
Cell Morphology	sprouting of endothelial cell lines	2.47E-03	4.58E-02	2	FADD,VEGFA
Cellular Movement	cell movement of tumor cell lines	2.62E-03	4.83E-02	43	ARRB1,AURKA,BCL10,CDC25B,CDX2,CRK,CSE1L,CSF2,CSK,CST6 (includes EG:1474),CTGF,CYR61,DNAJB4,EDN1,EPHA2,ERBB2,ETS1,FADD,FOSL1,GEMIN5,IGFBP3,IL8,JUN,KLF4,LAMA3,LAMB3,LAMC2,MEN1,MYB,NOV,NUP85 (includes EG:287830),OSGIN1,PLAUR,PRMT6,PRNP,RAB21,SDC1 (includes EG:20969),SIVA1,SLC2A1,TFAP2A,THBS1,VEGFA,ZFYVE21
Cellular Development	maturation of dendritic cells	2.63E-03	4.83E-02	6	CD83,CSF2,HSPA1A/HSPA1B,HSPD1,THBS1,TNFSF9
Hematopoiesis	maturation of dendritic cells	2.63E-03	4.83E-02	6	CD83,CSF2,HSPA1A/HSPA1B,HSPD1,THBS1,TNFSF9
Cancer	nasopharyngeal tumor	2.65E-03	4.84E-02	8	AURKA,CALCA,ERCC1,HSP90AA2,JUN,TUBB2A,TUBB3,TUBE1
Cell Death	cell death of fibroblasts	2.68E-03	4.86E-02	9	ATF3,BMP2,BMP4,BRCA1,CDKN1A,DUSP1,MCL1,NPC1,TNFRSF10B
Cellular Growth and Proliferation	proliferation of endothelial cells	2.70E-03	4.86E-02	13	ADM,BMP2,BMP4,CALCA,CCL26,EDN1,EGR3,HMOX1,IL8,NDP,PIM1,THBS1,VEGFA
Cellular Development	proliferation of endothelial cells	2.70E-03	4.86E-02	13	ADM,BMP2,BMP4,CALCA,CCL26,EDN1,EGR3,HMOX1,IL8,NDP,PIM1,THBS1,VEGFA
Tissue Development	proliferation of endothelial cells	2.70E-03	4.86E-02	13	ADM,BMP2,BMP4,CALCA,CCL26,EDN1,EGR3,HMOX1,IL8,NDP,PIM1,THBS1,VEGFA
Cardiovascular System Development and Function	proliferation of endothelial cells	2.70E-03	4.86E-02	13	ADM,BMP2,BMP4,CALCA,CCL26,EDN1,EGR3,HMOX1,IL8,NDP,PIM1,THBS1,VEGFA
Organismal Development	proliferation of endothelial cells	2.70E-03	4.86E-02	13	ADM,BMP2,BMP4,CALCA,CCL26,EDN1,EGR3,HMOX1,IL8,NDP,PIM1,THBS1,VEGFA
Cell Death	apoptosis of tumor cells	2.72E-03	4.88E-02	15	BRCA1,CDC25B,CDKN1A,DDIT3,ETS1,FADD,HBEGF,KIT,MCL1,NR4A2,PMAIP1,TFAP2A,TNFRSF10B,VEGFA,ZNF622
Cellular Movement	cell movement	2.80E-03	4.98E-02	70	ADM,ANGPTL4,ARRB1,AURKA,BCL10,BMP2,BMP4,CALCA,CCL26,CDC25B,CDX2,CLIC4,CRK,CSE1L,CSF2,CSK,CST6 (includes EG:1474),CTGF,CYR61,DAG1,DNAJB4,EDN1,ELF3,EPHA1,EPHA2,ERBB2,ETS1,F8A1 (includes others),FADD,FOSL1,GEMIN5,HBEGF,HMOX1,HSPD1,ICAM2,IGFBP3,IL8,JUN,KLF4,KRT16,LAMA3,LAMB3,LAMC2,LGMN,MAP2K3,MEN1,MYB,NDP,NOV,NPPB,NUAK2,NUP85 (includes EG:287830),OSGIN1,PARD6B,PIM1,PLAUR,PRMT6,PRNP,RAB21,S100P,SDC1 (…
Protein Synthesis	metabolism of protein	2.83E-03	5.01E-02	32	ANAPC4,ATG4C,AURKA,CDKN2AIP,COG3 (includes EG:33562),D2HGDH,DERL1,DUS2L,EEF2K,EIF1,EIF2AK3,EIF2B4,EIF5,FBXO7,FBXW11,HSPD1,LRSAM1,MRPL41,PMPCA,PSMC4,RBM4,SDC1 (includes EG:20969),SDC4,SELS,SERPINE2,SHFM1,SQSTM1,STUB1,THBS1,UBE2D3,UBE2H,WIBG
Cell Death	apoptosis of epithelial cell lines	2.85E-03	5.03E-02	16	BCL10,BCL6,CRYAB,E2F6,FADD,HSPA5,HSPD1,IGFBP3,IRF1 (includes EG:16362),MCL1,PEA15,PPP1R15A,SRXN1,TNFRSF10B,TP53BP2,ZNF622
Cancer	transformation of fibroblasts	3.02E-03	5.21E-02	4	AURKA,BRCA1,MEN1,SKP2 (includes EG:27401)
Skeletal and Muscular System Development and Function	cell movement of smooth muscle cells	3.02E-03	5.21E-02	8	BMP2,CLIC4,CSF2,HBEGF,PLAUR,SDC4,THBS1,TRIB1
Cellular Movement	cell movement of smooth muscle cells	3.02E-03	5.21E-02	8	BMP2,CLIC4,CSF2,HBEGF,PLAUR,SDC4,THBS1,TRIB1
Cell Cycle	mitosis of cervical cancer cell lines	3.02E-03	5.21E-02	8	AURKA,CCNB1,CDC25B,CSE1L,MAD2L1BP,SPC25 (includes EG:100144563),TCP1,TOP2A
DNA Replication, Recombination, and Repair	recombination	3.02E-03	5.21E-02	8	BRCA1,ERCC1,LIG3,RAD54B,RAD54L,RLF,RMI1 (includes EG:306734),SERTAD1
Genetic Disorder	sphingolipidosis	3.13E-03	5.31E-02	5	CD14,CD55,GLA,NPC1,UGCG
Developmental Disorder	sphingolipidosis	3.13E-03	5.31E-02	5	CD14,CD55,GLA,NPC1,UGCG
Metabolic Disease	sphingolipidosis	3.13E-03	5.31E-02	5	CD14,CD55,GLA,NPC1,UGCG
Small Molecule Biochemistry	synthesis of ATP	3.13E-03	5.31E-02	5	ATP5G1,CCNB1,EIF2AK3,HSPD1,PRKAG2
Energy Production	synthesis of ATP	3.13E-03	5.31E-02	5	ATP5G1,CCNB1,EIF2AK3,HSPD1,PRKAG2
Nucleic Acid Metabolism	synthesis of ATP	3.13E-03	5.31E-02	5	ATP5G1,CCNB1,EIF2AK3,HSPD1,PRKAG2
Cellular Movement	cell movement of hepatoma cell lines	3.15E-03	5.31E-02	6	CDC25B,CTGF,IGFBP3,LAMA3,SLC2A1,VEGFA
Skeletal and Muscular System Development and Function	cell movement of vascular smooth muscle cells	3.15E-03	5.31E-02	6	BMP2,CLIC4,CSF2,PLAUR,SDC4,TRIB1
Cellular Movement	cell movement of vascular smooth muscle cells	3.15E-03	5.31E-02	6	BMP2,CLIC4,CSF2,PLAUR,SDC4,TRIB1
Cellular Growth and Proliferation	formation of cells	3.17E-03	5.32E-02	11	BMP2,CDKN1A,CSF2,ERBB2,IL8,LGMN,NDP,SHFM1,THBS1,VEGFA,ZFPM1
Cellular Growth and Proliferation	growth of tumor cells	3.35E-03	5.59E-02	12	CDKN1A,DDIT3,DUS2L,EDN1,ERBB2,FBXW11,IGFBP3,NR4A2,RXRA,SKP2 (includes EG:27401),SLC3A2,VEGFA
Cellular Development	growth of tumor cells	3.35E-03	5.59E-02	12	CDKN1A,DDIT3,DUS2L,EDN1,ERBB2,FBXW11,IGFBP3,NR4A2,RXRA,SKP2 (includes EG:27401),SLC3A2,VEGFA
Cancer	melanoma metastases	3.43E-03	5.60E-02	8	CSE1L,HSP90AA2,KIT,NRAS,TUBB2A,TUBB3,TUBE1,VEGFA
Small Molecule Biochemistry	production of nitric oxide	3.43E-03	5.60E-02	8	CALCA,CSF2,HBEGF,HMOX1,HSPA1A/HSPA1B,HSPD1,SOCS1,VEGFA
Cell Signaling	production of nitric oxide	3.43E-03	5.60E-02	8	CALCA,CSF2,HBEGF,HMOX1,HSPA1A/HSPA1B,HSPD1,SOCS1,VEGFA
Cell Death	apoptosis of cancer cells	3.43E-03	5.60E-02	13	BRCA1,CDC25B,CDKN1A,DDIT3,ETS1,FADD,MCL1,NR4A2,PMAIP1,TFAP2A,TNFRSF10B,VEGFA,ZNF622
Cell Death	apoptosis of lymphoma cell lines	3.43E-03	5.60E-02	13	BMP2,CD55,CDKN1A,CSF2,DUSP1,EIF2AK3,FADD,IRF8,LMNB1,MCL1,NFKB1,TNFRSF10B,UGCG
Cell Cycle	arrest in G2 phase	3.65E-03	5.84E-02	12	AURKA,BRCA1,CCNB1,CDC25B,CDKN1A,CSE1L,FADD,GADD45A,LATS2,PPP2CB,TCP1,XPC
Cellular Development	commitment of cells	3.68E-03	5.84E-02	3	IFRD1,KLF4,TRIM15
Cellular Assembly and Organization	formation of nucleus	3.68E-03	5.84E-02	3	CDKN1A,LMNB1,SERTAD1
Cellular Growth and Proliferation	proliferation of chondrocytes	3.68E-03	5.84E-02	3	BMP2,CTGF,IGFBP3
Connective Tissue Development and Function	proliferation of chondrocytes	3.68E-03	5.84E-02	3	BMP2,CTGF,IGFBP3
Tissue Morphology	quantity of colon cancer cell lines	3.68E-03	5.84E-02	3	BRCA1,CDKN1A,KLF4
Cell Cycle	DNA recombination	3.74E-03	5.84E-02	7	BRCA1,ERCC1,RAD54B,RAD54L,RLF,RMI1 (includes EG:306734),SERTAD1
DNA Replication, Recombination, and Repair	DNA recombination	3.74E-03	5.84E-02	7	BRCA1,ERCC1,RAD54B,RAD54L,RLF,RMI1 (includes EG:306734),SERTAD1
Skeletal and Muscular System Development and Function	migration of smooth muscle cells	3.74E-03	5.84E-02	7	BMP2,CLIC4,CSF2,HBEGF,PLAUR,SDC4,THBS1
Cellular Movement	migration of smooth muscle cells	3.74E-03	5.84E-02	7	BMP2,CLIC4,CSF2,HBEGF,PLAUR,SDC4,THBS1
Tissue Development	accumulation of tumor cell lines	3.74E-03	5.84E-02	6	AHR,AURKA,CDKN1A,ERBB2,HMOX1,SNIP1
Cellular Movement	cell movement of skin cell lines	3.74E-03	5.84E-02	6	CYR61,ERBB2,IL8,LAMA3,THBS1,VEGFA
Hair and Skin Development and Function	cell movement of skin cell lines	3.74E-03	5.84E-02	6	CYR61,ERBB2,IL8,LAMA3,THBS1,VEGFA
Cell Death	apoptosis of brain cancer cell lines	3.86E-03	5.94E-02	10	BMP4,CRYAB,DLL1,EEF2K,ERBB2,IGFBP3,MCL1,PRNP,TNFRSF10B,VEGFA
Cellular Movement	homing of leukemia cell lines	3.88E-03	5.94E-02	8	CSF2,CSK,FADD,IL8,MYB,NUP85 (includes EG:287830),PLAUR,VEGFA
Cancer	pancreatic cancer	3.88E-03	5.94E-02	22	AHR,BRCA1,CDK4,CDKN1A,CYR61,EPHA2,ERBB2,FANCG,FBN2 (includes EG:14119),FOXA1,HBEGF,IGFBP3,KIT,POLE2,RAD54L,S100P,SERPINE2,TNFRSF10D,TUBB2A,TUBB3,TUBE1,VEGFA
Gastrointestinal Disease	pancreatic cancer	3.88E-03	5.94E-02	22	AHR,BRCA1,CDK4,CDKN1A,CYR61,EPHA2,ERBB2,FANCG,FBN2 (includes EG:14119),FOXA1,HBEGF,IGFBP3,KIT,POLE2,RAD54L,S100P,SERPINE2,TNFRSF10D,TUBB2A,TUBB3,TUBE1,VEGFA
Genetic Disorder	pancreatic cancer	3.88E-03	5.94E-02	22	AHR,BRCA1,CDK4,CDKN1A,CYR61,EPHA2,ERBB2,FANCG,FBN2 (includes EG:14119),FOXA1,HBEGF,IGFBP3,KIT,POLE2,RAD54L,S100P,SERPINE2,TNFRSF10D,TUBB2A,TUBB3,TUBE1,VEGFA
Cellular Function and Maintenance	organization of mitotic spindle	3.89E-03	5.94E-02	5	BORA,CKAP5,PSRC1,SPC25 (includes EG:100144563),TNKS
Cellular Assembly and Organization	organization of mitotic spindle	3.89E-03	5.94E-02	5	BORA,CKAP5,PSRC1,SPC25 (includes EG:100144563),TNKS
DNA Replication, Recombination, and Repair	organization of mitotic spindle	3.89E-03	5.94E-02	5	BORA,CKAP5,PSRC1,SPC25 (includes EG:100144563),TNKS
Cell Death	cell death of bone cancer cell lines	3.97E-03	6.03E-02	14	BCL6,BHLHE40,BMP2,BRCA1,CDC7 (includes EG:12545),CDKN1A,ETS1,IRF1 (includes EG:16362),LAMP2,MCL1,OSGIN1,PMAIP1,TNFRSF10B,TP53BP2
Cellular Growth and Proliferation	colony formation of ovarian cancer cell lines	4.06E-03	6.08E-02	4	ATF3,IP6K2,SERTAD1,TES
Cell Cycle	delay in mitosis of tumor cell lines	4.06E-03	6.08E-02	4	BRCA1,CCNB1,CDC25B,TOP2A
Cell Cycle	mitosis of breast cancer cell lines	4.06E-03	6.08E-02	4	BMP2,BMP4,BRCA1,CDKN1A
Cancer	lung cancer	4.08E-03	6.09E-02	40	ALDH1B1,AURKA,AURKB,CALCA,CCNB1,CCNB2,CDK4,CDKN1A,DNAJB4,EPAS1,EPHA2,ERBB2,ERCC1,FADD,GADD45B,HSP90AA2,ICAM2,IGFBP3,JUN,KIT,KLF6,MTAP,NRAS,PDE4D,PLAUR,POLE2,RXRA,S100P,SLC29A1,SRM,SSR2,THBS1,TOP2A,TUBB2A,TUBB3,TUBE1,UNG,VEGFA,XPC,ZFP36
Genetic Disorder	lung cancer	4.08E-03	6.09E-02	40	ALDH1B1,AURKA,AURKB,CALCA,CCNB1,CCNB2,CDK4,CDKN1A,DNAJB4,EPAS1,EPHA2,ERBB2,ERCC1,FADD,GADD45B,HSP90AA2,ICAM2,IGFBP3,JUN,KIT,KLF6,MTAP,NRAS,PDE4D,PLAUR,POLE2,RXRA,S100P,SLC29A1,SRM,SSR2,THBS1,TOP2A,TUBB2A,TUBB3,TUBE1,UNG,VEGFA,XPC,ZFP36
Respiratory Disease	lung cancer	4.08E-03	6.09E-02	40	ALDH1B1,AURKA,AURKB,CALCA,CCNB1,CCNB2,CDK4,CDKN1A,DNAJB4,EPAS1,EPHA2,ERBB2,ERCC1,FADD,GADD45B,HSP90AA2,ICAM2,IGFBP3,JUN,KIT,KLF6,MTAP,NRAS,PDE4D,PLAUR,POLE2,RXRA,S100P,SLC29A1,SRM,SSR2,THBS1,TOP2A,TUBB2A,TUBB3,TUBE1,UNG,VEGFA,XPC,ZFP36
Cell Death	apoptosis of lung cancer cell lines	4.14E-03	6.14E-02	15	CDKN1A,DUSP1,ELL,EPHA2,ERBB2,GADD45A,GADD45B,IGFBP3,KLF6,MCL1,OSGIN1,RASD1,RTKN,SKP2 (includes EG:27401),TNFRSF10B
Cell Death	cell death of kidney cells	4.22E-03	6.20E-02	21	BCL10,BCL6,CTGF,E2F6,EMP1,FADD,HSPA1A/HSPA1B,HSPA5,IGFBP3,IP6K2,IRF1 (includes EG:16362),MCL1,NDEL1,NFKB1,PEA15,PPP1R15A,SRXN1,TICAM2,TNFRSF10B,TP53BP2,ZNF622
Cancer	liver cancer	4.22E-03	6.20E-02	33	AURKA,AXIN2,CA2,CCNB1,CDC25B,CDK4,CDKN1A,CSE1L,EPHA2,ERBB2,FAIM,FOXQ1,GOT1,HIST1H3A (includes others),HNRPDL,HSP90AA2,HSPA5,IGFBP3,IL8,KIT,NPC1,PAQR4,POLD3,PPP2CB,SLC2A1,SOCS1,SQSTM1,TOP2A,TUBB2A,TUBB3,TUBE1,UBE2T,VEGFA
Gastrointestinal Disease	liver cancer	4.22E-03	6.20E-02	33	AURKA,AXIN2,CA2,CCNB1,CDC25B,CDK4,CDKN1A,CSE1L,EPHA2,ERBB2,FAIM,FOXQ1,GOT1,HIST1H3A (includes others),HNRPDL,HSP90AA2,HSPA5,IGFBP3,IL8,KIT,NPC1,PAQR4,POLD3,PPP2CB,SLC2A1,SOCS1,SQSTM1,TOP2A,TUBB2A,TUBB3,TUBE1,UBE2T,VEGFA
Hepatic System Disease	liver cancer	4.22E-03	6.20E-02	33	AURKA,AXIN2,CA2,CCNB1,CDC25B,CDK4,CDKN1A,CSE1L,EPHA2,ERBB2,FAIM,FOXQ1,GOT1,HIST1H3A (includes others),HNRPDL,HSP90AA2,HSPA5,IGFBP3,IL8,KIT,NPC1,PAQR4,POLD3,PPP2CB,SLC2A1,SOCS1,SQSTM1,TOP2A,TUBB2A,TUBB3,TUBE1,UBE2T,VEGFA
Cell Death	apoptosis of organ	4.32E-03	6.32E-02	13	ADM,BMP4,CALCA,CDKN1A,CTGF,GLRX,IL8,JUN,MCL1,PLAUR,RND3,TNFRSF10B,UNG
Cellular Growth and Proliferation	proliferation of immune cells	4.34E-03	6.32E-02	20	BMP4,CD14,CD83,CDKN1A,CSF2,CSNK1A1,HMOX1,HOXB7,HSPA5,HSPD1,IRF8,ISG20,PDE4D,PIM1,PNP,PTPN6,THBS1,TNFRSF10B,TNFSF9,ULBP1
Hematological System Development and Function	proliferation of immune cells	4.34E-03	6.32E-02	20	BMP4,CD14,CD83,CDKN1A,CSF2,CSNK1A1,HMOX1,HOXB7,HSPA5,HSPD1,IRF8,ISG20,PDE4D,PIM1,PNP,PTPN6,THBS1,TNFRSF10B,TNFSF9,ULBP1
Protein Synthesis	expression of protein	4.51E-03	6.53E-02	16	BMP2,BMP4,DUS2L,EIF1,EIF2AK3,EIF2B4,EIF5,ERBB2,FOS,FOSL1,JUN,MRPL41,NDRG1,RBM4,THBS1,TP53BP2
Cell Death	apoptosis of cervical cancer cell lines	4.58E-03	6.60E-02	20	BNIP2,CDC7 (includes EG:12545),CDKN1A,CSNK2A2,DDIT3,FADD,FOS,GADD45A,GADD45B,IRF1 (includes EG:16362),JUN,LATS2,MCL1,NR4A2,PTRH2,RNF34,SGK1,TACC3,TCP1,TNFRSF10B
Cancer	endocrine gland tumor	4.63E-03	6.65E-02	31	AHR,BMP2,BRCA1,CALCA,CDK4,CDKN1A,CYR61,EPHA2,ERBB2,ETS1,FANCG,FBN2 (includes EG:14119),FOXA1,HBEGF,IGFBP3,KIT,NRAS,POLE2,RAD54L,RXRA,S100P,SERPINE2,SOCS1,THBS1,TNFRSF10D,TNFSF9,TOP2A,TUBB2A,TUBB3,TUBE1,VEGFA
Cellular Compromise	cell damage	4.65E-03	6.65E-02	9	ADM,ATG4C,DNAJA1,DNAJB2,HMOX1,HSPA1A/HSPA1B,PI3,PSMC4,SQSTM1
Cell Death	apoptosis of prostate cancer cell lines	4.72E-03	6.69E-02	15	BMP2,BRCA1,EDN1,FADD,FOS,GADD45A,HBEGF,HSPA1A/HSPA1B,HSPD1,IGFBP3,MCL1,PLAUR,PMAIP1,STUB1,TNFRSF10B
Cell Death	cell viability of breast cancer cell lines	4.77E-03	6.69E-02	5	BRCA1,CTGF,ELF3,ERBB2,UGCG
Cancer	laryngeal cancer process	4.77E-03	6.69E-02	5	AURKA,FADD,TUBB2A,TUBB3,TUBE1
Cellular Compromise	stress response of tumor cell lines	4.77E-03	6.69E-02	5	ATF4,CDKN1A,DDIT3,EIF2AK3,HSPA5
Cell Death	apoptosis of bone cancer cell lines	5.04E-03	7.04E-02	12	BCL6,BHLHE40,BMP2,BRCA1,CDKN1A,ETS1,IRF1 (includes EG:16362),MCL1,OSGIN1,PMAIP1,TNFRSF10B,TP53BP2
Cellular Development	differentiation of cells	5.09E-03	7.04E-02	43	ADM,AHR,BCL6,BHLHE40,BMP2,BMP4,BRCA1,BTG1,CALCA,CD14,CDK4,CDKN1A,CLIC4,CSF2,CTGF,DLL1,ERBB2,ETS1,GADD45B,HBEGF,HIST1H4A (includes others),HOXA10,IFRD1,IGFBP3,IL8,IRF1 (includes EG:16362),JUN,KIT,KLF4,LRP5,MCL1,MEN1,MYB,NDRG1,OVOL2,PDE4D,PNP,PRDM1,SERPINE2,TNFRSF10B,TRIM15,UBE2D3,VEGFA
Small Molecule Biochemistry	quantity of cyclic nucleotides	5.13E-03	7.04E-02	10	ADM,ADORA2B,AHR,ARRB1,CALCA,EDN1,GALR2,MYCBP2,NPPB,RGS2 (includes EG:19735)
Nucleic Acid Metabolism	quantity of cyclic nucleotides	5.13E-03	7.04E-02	10	ADM,ADORA2B,AHR,ARRB1,CALCA,EDN1,GALR2,MYCBP2,NPPB,RGS2 (includes EG:19735)
Molecular Transport	quantity of cyclic nucleotides	5.13E-03	7.04E-02	10	ADM,ADORA2B,AHR,ARRB1,CALCA,EDN1,GALR2,MYCBP2,NPPB,RGS2 (includes EG:19735)
Tissue Development	development of epidermis	5.16E-03	7.04E-02	9	CRABP2,CTGF,EMP1,KRT16,KRT34,LAMA3,LAMB3,LAMC2,UGCG
Organismal Development	development of epidermis	5.16E-03	7.04E-02	9	CRABP2,CTGF,EMP1,KRT16,KRT34,LAMA3,LAMB3,LAMC2,UGCG
Embryonic Development	development of epidermis	5.16E-03	7.04E-02	9	CRABP2,CTGF,EMP1,KRT16,KRT34,LAMA3,LAMB3,LAMC2,UGCG
Hair and Skin Development and Function	development of epidermis	5.16E-03	7.04E-02	9	CRABP2,CTGF,EMP1,KRT16,KRT34,LAMA3,LAMB3,LAMC2,UGCG
Organ Development	development of epidermis	5.16E-03	7.04E-02	9	CRABP2,CTGF,EMP1,KRT16,KRT34,LAMA3,LAMB3,LAMC2,UGCG
Cellular Development	maturation of cells	5.16E-03	7.04E-02	9	BMP2,CD83,CDKN1A,CSF2,HSPA1A/HSPA1B,HSPD1,NR4A2,THBS1,TNFSF9
Cancer	metastatic breast cancer	5.16E-03	7.04E-02	9	ERBB2,KIT,POLE2,THBS1,TNFRSF10B,TOP2A,TUBB2A,TUBB3,TUBE1
Reproductive System Disease	metastatic breast cancer	5.16E-03	7.04E-02	9	ERBB2,KIT,POLE2,THBS1,TNFRSF10B,TOP2A,TUBB2A,TUBB3,TUBE1
Tissue Development	development of striated muscle	5.18E-03	7.04E-02	6	ANKRD1,BMP4,CENPF,MKL2,RGS2 (includes EG:19735),VEGFA
Skeletal and Muscular System Development and Function	development of striated muscle	5.18E-03	7.04E-02	6	ANKRD1,BMP4,CENPF,MKL2,RGS2 (includes EG:19735),VEGFA
Cell Cycle	delay in cell cycle progression	5.32E-03	7.18E-02	4	AURKA,CDC7 (includes EG:12545),CDKN1A,TFDP1
Cell Cycle	delay in initiation of M phase	5.32E-03	7.18E-02	4	BUB1B,CCNB1,PIM1,TOP2A
Cellular Development	differentiation of tumor cell lines	5.40E-03	7.25E-02	17	BHLHE40,BMP4,CD14,CDK4,CDKN1A,CSF2,CTGF,ERBB2,HOXA10,IRF1 (includes EG:16362),KLF4,MCL1,MYB,NDRG1,PDE4D,PRDM1,UBE2D3
Cellular Growth and Proliferation	proliferation of blood cells	5.42E-03	7.25E-02	21	BMP4,CD14,CD83,CDKN1A,CSF2,CSNK1A1,DLL1,HMOX1,HOXB7,HSPA5,HSPD1,IRF8,ISG20,PDE4D,PIM1,PNP,PTPN6,THBS1,TNFRSF10B,TNFSF9,ULBP1
Cell-To-Cell Signaling and Interaction	activation of tumor cell lines	5.51E-03	7.34E-02	8	BCL10,BMP2,CSF2,EGR3,IL8,LY96 (includes EG:17087),THBS1,XPC
Cancer	medulloblastoma	5.60E-03	7.42E-02	7	ABR,ERBB2,KHDRBS3,TOP2A,TUBB2A,TUBB3,TUBE1
Reproductive System Disease	medulloblastoma	5.60E-03	7.42E-02	7	ABR,ERBB2,KHDRBS3,TOP2A,TUBB2A,TUBB3,TUBE1
Neurological Disease	medulloblastoma	5.60E-03	7.42E-02	7	ABR,ERBB2,KHDRBS3,TOP2A,TUBB2A,TUBB3,TUBE1
Cellular Development	differentiation of cancer cells	5.67E-03	7.42E-02	3	BMP4,CDKN1A,PDE4D
Tissue Morphology	quantity of carcinoma cell lines	5.67E-03	7.42E-02	3	HMOX1,SKP2 (includes EG:27401),TUBB3
Cellular Assembly and Organization	stabilization of chromosomes	5.67E-03	7.42E-02	3	BUB1B,INTS3,KIF22
DNA Replication, Recombination, and Repair	stabilization of chromosomes	5.67E-03	7.42E-02	3	BUB1B,INTS3,KIF22
Cancer	non-small cell lung cancer	5.70E-03	7.43E-02	27	AURKA,AURKB,CCNB1,CDK4,CDKN1A,DNAJB4,EPAS1,EPHA2,ERBB2,FADD,HSP90AA2,IGFBP3,KIT,MTAP,PDE4D,PLAUR,POLE2,RXRA,S100P,SLC29A1,SSR2,THBS1,TUBB2A,TUBB3,TUBE1,UNG,VEGFA
Genetic Disorder	non-small cell lung cancer	5.70E-03	7.43E-02	27	AURKA,AURKB,CCNB1,CDK4,CDKN1A,DNAJB4,EPAS1,EPHA2,ERBB2,FADD,HSP90AA2,IGFBP3,KIT,MTAP,PDE4D,PLAUR,POLE2,RXRA,S100P,SLC29A1,SSR2,THBS1,TUBB2A,TUBB3,TUBE1,UNG,VEGFA
Respiratory Disease	non-small cell lung cancer	5.70E-03	7.43E-02	27	AURKA,AURKB,CCNB1,CDK4,CDKN1A,DNAJB4,EPAS1,EPHA2,ERBB2,FADD,HSP90AA2,IGFBP3,KIT,MTAP,PDE4D,PLAUR,POLE2,RXRA,S100P,SLC29A1,SSR2,THBS1,TUBB2A,TUBB3,TUBE1,UNG,VEGFA
Cell Cycle	arrest in cell cycle progression of breast cancer cell lines	5.78E-03	7.49E-02	5	AHR,BRCA1,CDKN1A,ERBB2,PI3
Cancer	T-cell non-Hodgkin's disease	5.79E-03	7.49E-02	13	CYR61,DUSP5,GADD45A,GADD45B,JUN,KIT,PIM1,PNP,RGS16,TUBB,TUBB2A,TUBB3,TUBE1
Hematological Disease	T-cell non-Hodgkin's disease	5.79E-03	7.49E-02	13	CYR61,DUSP5,GADD45A,GADD45B,JUN,KIT,PIM1,PNP,RGS16,TUBB,TUBB2A,TUBB3,TUBE1
Cellular Function and Maintenance	cytostasis of breast cancer cell lines	6.03E-03	7.76E-02	6	BHLHE40,BRCA1,CRABP2,ERBB2,PPP1R15A,TOP2A
Cell Death	cell death of embryonic cell lines	6.11E-03	7.83E-02	19	BCL10,BCL6,E2F6,EMP1,FADD,HSPA5,IGFBP3,IP6K2,IRF1 (includes EG:16362),MCL1,NDEL1,NFKB1,PEA15,PPP1R15A,SRXN1,TICAM2,TNFRSF10B,TP53BP2,ZNF622
Embryonic Development	cell death of embryonic cell lines	6.11E-03	7.83E-02	19	BCL10,BCL6,E2F6,EMP1,FADD,HSPA5,IGFBP3,IP6K2,IRF1 (includes EG:16362),MCL1,NDEL1,NFKB1,PEA15,PPP1R15A,SRXN1,TICAM2,TNFRSF10B,TP53BP2,ZNF622
Cell Cycle	G2/M phase transition	6.16E-03	7.86E-02	8	ANAPC4,CCNB1,CDC25B,CDKN1A,DDX11/DDX12,GADD45A,LATS2,TP53BP2
Cancer	lung tumor	6.18E-03	7.86E-02	42	ALDH1B1,AURKA,AURKB,CALCA,CCNB1,CCNB2,CDK4,CDKN1A,CLDN2,DNAJB4,EPAS1,EPHA2,ERBB2,ERCC1,FADD,GADD45B,HSP90AA2,ICAM2,IGFBP3,JUN,KIT,KLF6,LAMA3,MTAP,NRAS,PDE4D,PLAUR,POLE2,RXRA,S100P,SLC29A1,SRM,SSR2,THBS1,TOP2A,TUBB2A,TUBB3,TUBE1,UNG,VEGFA,XPC,ZFP36
Respiratory Disease	lung tumor	6.18E-03	7.86E-02	42	ALDH1B1,AURKA,AURKB,CALCA,CCNB1,CCNB2,CDK4,CDKN1A,CLDN2,DNAJB4,EPAS1,EPHA2,ERBB2,ERCC1,FADD,GADD45B,HSP90AA2,ICAM2,IGFBP3,JUN,KIT,KLF6,LAMA3,MTAP,NRAS,PDE4D,PLAUR,POLE2,RXRA,S100P,SLC29A1,SRM,SSR2,THBS1,TOP2A,TUBB2A,TUBB3,TUBE1,UNG,VEGFA,XPC,ZFP36
Cell Cycle	G2/M phase	6.21E-03	7.87E-02	13	ANAPC4,AURKA,BRCA1,CCNB1,CDC25B,CDKN1A,CSE1L,DDX11/DDX12,FADD,GADD45A,LATS2,MYB,TP53BP2
Cell Death	cell death of prostate cancer cell lines	6.49E-03	7.89E-02	16	BMP2,BRCA1,DDIT3,EDN1,FADD,FOS,GADD45A,HBEGF,HSPA1A/HSPA1B,HSPD1,IGFBP3,MCL1,PLAUR,PMAIP1,STUB1,TNFRSF10B
Cellular Growth and Proliferation	proliferation of T lymphocytes	6.49E-03	7.89E-02	15	BMP4,CD14,CD83,CSF2,CSNK1A1,HMOX1,HSPA5,HSPD1,ISG20,PDE4D,PIM1,PNP,PTPN6,THBS1,TNFSF9
Hematological System Development and Function	proliferation of T lymphocytes	6.49E-03	7.89E-02	15	BMP4,CD14,CD83,CSF2,CSNK1A1,HMOX1,HSPA5,HSPD1,ISG20,PDE4D,PIM1,PNP,PTPN6,THBS1,TNFSF9
DNA Replication, Recombination, and Repair	synthesis of DNA	6.53E-03	7.89E-02	20	ARRB1,BMP4,CDCA4,CDKN1A,CSF2,CYR61,EDN1,ERBB2,FOS,HBEGF,IGFBP3,IL8,KLF2,MCL1,PRNP,SDC4,SKP2 (includes EG:27401),SLC29A1,SYF2 (includes EG:170933),VEGFA
Cell Cycle	cell cycle progression of bone cancer cell lines	6.82E-03	7.89E-02	4	AHR,BCL6,CDC25B,CDK4
Cellular Development	differentiation of myoblasts	6.82E-03	7.89E-02	4	BMP4,BTG1,CDKN1A,IGFBP3
Skeletal and Muscular System Development and Function	differentiation of myoblasts	6.82E-03	7.89E-02	4	BMP4,BTG1,CDKN1A,IGFBP3
Cancer	lymphosarcoma	6.82E-03	7.89E-02	4	MCL1,TUBB2A,TUBB3,TUBE1
Hematological Disease	lymphosarcoma	6.82E-03	7.89E-02	4	MCL1,TUBB2A,TUBB3,TUBE1
Cell Death	cell death of kidney cell lines	6.86E-03	7.89E-02	20	BCL10,BCL6,E2F6,EMP1,FADD,HSPA1A/HSPA1B,HSPA5,IGFBP3,IP6K2,IRF1 (includes EG:16362),MCL1,NDEL1,NFKB1,PEA15,PPP1R15A,SRXN1,TICAM2,TNFRSF10B,TP53BP2,ZNF622
Tissue Development	adhesion of lymphoma cell lines	6.93E-03	7.89E-02	5	CD55,LAMC2,RCAN1,SDC1 (includes EG:20969),VEGFA
Cell-To-Cell Signaling and Interaction	adhesion of lymphoma cell lines	6.93E-03	7.89E-02	5	CD55,LAMC2,RCAN1,SDC1 (includes EG:20969),VEGFA
Cell Cycle	interphase of carcinoma cell lines	6.93E-03	7.89E-02	5	BRCA1,CCNB1,CYR61,ERBB2,HMOX1
Skeletal and Muscular System Development and Function	migration of vascular smooth muscle cells	6.93E-03	7.89E-02	5	BMP2,CLIC4,CSF2,PLAUR,SDC4
Cellular Movement	migration of vascular smooth muscle cells	6.93E-03	7.89E-02	5	BMP2,CLIC4,CSF2,PLAUR,SDC4
Immunological Disease	delayed hypersensitive reaction	6.98E-03	7.89E-02	6	CDC25B,KRT16,KRT6C,PI3,SRM,ZFP36
Cellular Development	angiogenesis of lung cell lines	7.15E-03	7.89E-02	2	ERBB2,VEGFA
Cardiovascular System Development and Function	angiogenesis of lung cell lines	7.15E-03	7.89E-02	2	ERBB2,VEGFA
Organismal Development	angiogenesis of lung cell lines	7.15E-03	7.89E-02	2	ERBB2,VEGFA
Respiratory System Development and Function	angiogenesis of lung cell lines	7.15E-03	7.89E-02	2	ERBB2,VEGFA
Cell Death	anoikis of cervical cancer cell lines	7.15E-03	7.89E-02	2	NR4A2,PTRH2
Cell Cycle	arrest in G1/S phase transition of colon cancer cell lines	7.15E-03	7.89E-02	2	CDKN1A,KLF4
Cellular Growth and Proliferation	arrest in growth of dermal cells	7.15E-03	7.89E-02	2	CDK4,ETS1
Cellular Development	arrest in growth of dermal cells	7.15E-03	7.89E-02	2	CDK4,ETS1
Cellular Function and Maintenance	assembly of hemidesmosomes	7.15E-03	7.89E-02	2	LAMA3,LAMC2
Cellular Assembly and Organization	assembly of hemidesmosomes	7.15E-03	7.89E-02	2	LAMA3,LAMC2
Cellular Development	branching of endothelial cell lines	7.15E-03	7.89E-02	2	ADM,CALCA
Cardiovascular System Development and Function	branching of endothelial cell lines	7.15E-03	7.89E-02	2	ADM,CALCA
Cell Morphology	branching of endothelial cell lines	7.15E-03	7.89E-02	2	ADM,CALCA
Cell Morphology	cell flattening of leukocytes	7.15E-03	7.89E-02	2	CSF2,THBS1
Cell Morphology	cell spreading of melanoma cell lines	7.15E-03	7.89E-02	2	PRNP,THBS1
Cell Death	cell viability of endothelial cells	7.15E-03	7.89E-02	2	NDP,VEGFA
Cardiovascular System Development and Function	cell viability of endothelial cells	7.15E-03	7.89E-02	2	NDP,VEGFA
Cellular Movement	chemotaxis of microvascular endothelial cells	7.15E-03	7.89E-02	2	IL8,THBS1
Cardiovascular System Development and Function	chemotaxis of microvascular endothelial cells	7.15E-03	7.89E-02	2	IL8,THBS1
Cellular Compromise	damage of plasma membrane	7.15E-03	7.89E-02	2	HBEGF,HMOX1
Cell Cycle	delay in cytokinesis	7.15E-03	7.89E-02	2	CCNB1,PIM1
Cellular Movement	delay in cytokinesis	7.15E-03	7.89E-02	2	CCNB1,PIM1
Genetic Disorder	familial exudative vitreoretinopathy	7.15E-03	7.89E-02	2	LRP5,NDP
Neurological Disease	familial exudative vitreoretinopathy	7.15E-03	7.89E-02	2	LRP5,NDP
Ophthalmic Disease	familial exudative vitreoretinopathy	7.15E-03	7.89E-02	2	LRP5,NDP
Cellular Assembly and Organization	formation of micronuclei	7.15E-03	7.89E-02	2	CDKN1A,SERTAD1
Hematopoiesis	frequency of hematopoietic cells	7.15E-03	7.89E-02	2	CSF2,EPAS1
Cellular Growth and Proliferation	growth of non-small-cell lung cancer cells	7.15E-03	7.89E-02	2	DDIT3,DUS2L
Cellular Development	growth of non-small-cell lung cancer cells	7.15E-03	7.89E-02	2	DDIT3,DUS2L
Cellular Compromise	injury of mitochondria	7.15E-03	7.89E-02	2	CDKN1A,CSF2
Cellular Movement	migration of endothelial progenitor cells	7.15E-03	7.89E-02	2	CSF2,IGFBP3
Cardiovascular System Development and Function	migration of endothelial progenitor cells	7.15E-03	7.89E-02	2	CSF2,IGFBP3
Hematological System Development and Function	migration of endothelial progenitor cells	7.15E-03	7.89E-02	2	CSF2,IGFBP3
Immune Cell Trafficking	migration of endothelial progenitor cells	7.15E-03	7.89E-02	2	CSF2,IGFBP3
Inflammatory Response	migration of endothelial progenitor cells	7.15E-03	7.89E-02	2	CSF2,IGFBP3
Hematopoiesis	migration of endothelial progenitor cells	7.15E-03	7.89E-02	2	CSF2,IGFBP3
Cellular Development	neurogenesis of olfactory epithelial cells	7.15E-03	7.89E-02	2	BMP2,BMP4
Tissue Development	neurogenesis of olfactory epithelial cells	7.15E-03	7.89E-02	2	BMP2,BMP4
Organismal Development	neurogenesis of olfactory epithelial cells	7.15E-03	7.89E-02	2	BMP2,BMP4
Embryonic Development	neurogenesis of olfactory epithelial cells	7.15E-03	7.89E-02	2	BMP2,BMP4
Organ Development	neurogenesis of olfactory epithelial cells	7.15E-03	7.89E-02	2	BMP2,BMP4
Nervous System Development and Function	neurogenesis of olfactory epithelial cells	7.15E-03	7.89E-02	2	BMP2,BMP4
Respiratory System Development and Function	neurogenesis of olfactory epithelial cells	7.15E-03	7.89E-02	2	BMP2,BMP4
Small Molecule Biochemistry	secretion of histamine	7.15E-03	7.89E-02	2	CSF2,IL8
Molecular Transport	secretion of histamine	7.15E-03	7.89E-02	2	CSF2,IL8
Lipid Metabolism	secretion of leukotriene C4	7.15E-03	7.89E-02	2	CSF2,IL8
Small Molecule Biochemistry	secretion of leukotriene C4	7.15E-03	7.89E-02	2	CSF2,IL8
Molecular Transport	secretion of leukotriene C4	7.15E-03	7.89E-02	2	CSF2,IL8
Cell Cycle	senescence of carcinoma cell lines	7.15E-03	7.89E-02	2	BMP4,CDKN1A
Cell Cycle	sister chromatid exchange of tumor cell lines	7.15E-03	7.89E-02	2	RMI1 (includes EG:306734),SERTAD1
DNA Replication, Recombination, and Repair	sister chromatid exchange of tumor cell lines	7.15E-03	7.89E-02	2	RMI1 (includes EG:306734),SERTAD1
RNA Post-Transcriptional Modification	splicing of tRNA	7.15E-03	7.89E-02	2	TSEN2,TSEN54
Drug Metabolism	transport of gemcitabine	7.15E-03	7.89E-02	2	SLC29A1,SLC29A2
Molecular Transport	transport of gemcitabine	7.15E-03	7.89E-02	2	SLC29A1,SLC29A2
Cancer	head and neck cancer	7.59E-03	8.35E-02	42	ABR,ADM,ARRB1,AURKA,BRCA1,CALCA,CDC7 (includes EG:12545),CDK4,CDKN1A,CENPB,CLK2,EPHA2,ERBB2,ERCC1,ETS1,FADD,FOS,HBEGF,HSP90AA2,HSPA5,IGFBP3,IL8,INSIG1,JUN,KHDRBS3,KIT,KLF6,MCL1,NRAS,NXT1,POLE2,RXRA,SLC2A1,SOCS1,THBS1,TNFRSF10B,TNFSF9,TOP2A,TUBB2A,TUBB3,TUBE1,VEGFA
Cellular Growth and Proliferation	proliferation of lymphocytes	7.76E-03	8.50E-02	18	BMP4,CD14,CD83,CDKN1A,CSF2,CSNK1A1,HMOX1,HSPA5,HSPD1,ISG20,PDE4D,PIM1,PNP,PTPN6,THBS1,TNFRSF10B,TNFSF9,ULBP1
Hematological System Development and Function	proliferation of lymphocytes	7.76E-03	8.50E-02	18	BMP4,CD14,CD83,CDKN1A,CSF2,CSNK1A1,HMOX1,HSPA5,HSPD1,ISG20,PDE4D,PIM1,PNP,PTPN6,THBS1,TNFRSF10B,TNFSF9,ULBP1
Cancer	pancreatic tumor	7.88E-03	8.53E-02	25	AHR,AURKA,BRCA1,CDK4,CDKN1A,CYR61,EPHA2,ERBB2,FANCG,FBN2 (includes EG:14119),FOXA1,HBEGF,IGFBP3,KIT,KLF4,POLE2,RAD54L,S100P,SERPINE2,SOCS1,TNFRSF10D,TUBB2A,TUBB3,TUBE1,VEGFA
Gastrointestinal Disease	pancreatic tumor	7.88E-03	8.53E-02	25	AHR,AURKA,BRCA1,CDK4,CDKN1A,CYR61,EPHA2,ERBB2,FANCG,FBN2 (includes EG:14119),FOXA1,HBEGF,IGFBP3,KIT,KLF4,POLE2,RAD54L,S100P,SERPINE2,SOCS1,TNFRSF10D,TUBB2A,TUBB3,TUBE1,VEGFA
Cellular Movement	migration of cells	7.89E-03	8.53E-02	60	ADM,ANGPTL4,ARRB1,AURKA,BCL10,BMP2,BMP4,CALCA,CCL26,CDC25B,CDX2,CLIC4,CRK,CSE1L,CSF2,CSK,CST6 (includes EG:1474),CTGF,CYR61,DAG1,EDN1,EPHA1,EPHA2,ERBB2,ETS1,FOSL1,HBEGF,HMOX1,HSPD1,ICAM2,IGFBP3,IL8,JUN,KLF4,KRT16,LAMA3,LAMB3,LAMC2,LGMN,MAP2K3,MEN1,NDP,NOV,NPPB,OSGIN1,PARD6B,PIM1,PLAUR,PRMT6,PRNP,RAB21,S100P,SDC1 (includes EG:20969),SDC4,SLC2A1,TFAP2A,THBS1,TNFSF9,VEGFA,ZFYVE21
Organismal Injury and Abnormalities	cytosis	7.95E-03	8.53E-02	10	EPAS1,EPHA2,ERBB2,IRAK2,KIT,PDE4D,PTPN6,TUBB2A,TUBB3,TUBE1
Tissue Development	development of muscle	7.95E-03	8.53E-02	10	ANKRD1,BMP4,CENPF,EDN1,EGR3,HBEGF,MEF2D,MKL2,RGS2 (includes EG:19735),VEGFA
Skeletal and Muscular System Development and Function	development of muscle	7.95E-03	8.53E-02	10	ANKRD1,BMP4,CENPF,EDN1,EGR3,HBEGF,MEF2D,MKL2,RGS2 (includes EG:19735),VEGFA
Tissue Development	skin development	7.95E-03	8.53E-02	10	CRABP2,CTGF,EMP1,KRT16,KRT34,LAMA3,LAMB3,LAMC2,UGCG,VEGFA
Organismal Development	skin development	7.95E-03	8.53E-02	10	CRABP2,CTGF,EMP1,KRT16,KRT34,LAMA3,LAMB3,LAMC2,UGCG,VEGFA
Embryonic Development	skin development	7.95E-03	8.53E-02	10	CRABP2,CTGF,EMP1,KRT16,KRT34,LAMA3,LAMB3,LAMC2,UGCG,VEGFA
Hair and Skin Development and Function	skin development	7.95E-03	8.53E-02	10	CRABP2,CTGF,EMP1,KRT16,KRT34,LAMA3,LAMB3,LAMC2,UGCG,VEGFA
Organ Development	skin development	7.95E-03	8.53E-02	10	CRABP2,CTGF,EMP1,KRT16,KRT34,LAMA3,LAMB3,LAMC2,UGCG,VEGFA
Cancer	skin tumor	7.98E-03	8.53E-02	17	ANGPTL4,CDK4,CSE1L,EDN1,EPHA2,HSP90AA2,HSPA5,JUN,KIT,LAMA3,MCL1,RXRA,TOP2A,TUBB2A,TUBB3,TUBE1,VEGFA
Dermatological Diseases and Conditions	skin tumor	7.98E-03	8.53E-02	17	ANGPTL4,CDK4,CSE1L,EDN1,EPHA2,HSP90AA2,HSPA5,JUN,KIT,LAMA3,MCL1,RXRA,TOP2A,TUBB2A,TUBB3,TUBE1,VEGFA
Cellular Growth and Proliferation	proliferation of kidney cell lines	8.03E-03	8.53E-02	6	HSPD1,KLF6,PLAUR,RXRA,TFDP1,TSC22D3
Renal and Urological System Development and Function	proliferation of kidney cell lines	8.03E-03	8.53E-02	6	HSPD1,KLF6,PLAUR,RXRA,TFDP1,TSC22D3
Cell Morphology	tubulation of cells	8.03E-03	8.53E-02	6	ANGPTL4,BMP4,CLIC4,EDN1,IGFBP3,VEGFA
Cellular Development	maturation of blood cells	8.08E-03	8.53E-02	7	CD83,CDKN1A,CSF2,HSPA1A/HSPA1B,HSPD1,THBS1,TNFSF9
Genetic Disorder	Niemann-Pick disease type C	8.19E-03	8.53E-02	3	CD14,CD55,NPC1
Developmental Disorder	Niemann-Pick disease type C	8.19E-03	8.53E-02	3	CD14,CD55,NPC1
Metabolic Disease	Niemann-Pick disease type C	8.19E-03	8.53E-02	3	CD14,CD55,NPC1
Cell Cycle	S phase of fibroblasts	8.19E-03	8.53E-02	3	CDC7 (includes EG:12545),CDKN1A,SKP2 (includes EG:27401)
Connective Tissue Development and Function	S phase of fibroblasts	8.19E-03	8.53E-02	3	CDC7 (includes EG:12545),CDKN1A,SKP2 (includes EG:27401)
Cellular Assembly and Organization	missegregation of chromosomes	8.19E-03	8.53E-02	3	AURKB,CENPA,PIM1
Small Molecule Biochemistry	quantity of nitric oxide	8.19E-03	8.53E-02	3	ADM,DNAJB1,HSPA4
Cell Signaling	quantity of nitric oxide	8.19E-03	8.53E-02	3	ADM,DNAJB1,HSPA4
Molecular Transport	quantity of nitric oxide	8.19E-03	8.53E-02	3	ADM,DNAJB1,HSPA4
Post-Translational Modification	refolding of protein	8.19E-03	8.53E-02	3	DNAJA1,HSPA1A/HSPA1B,HSPD1
Protein Folding	refolding of protein	8.19E-03	8.53E-02	3	DNAJA1,HSPA1A/HSPA1B,HSPD1
Small Molecule Biochemistry	release of glycerol	8.19E-03	8.53E-02	3	ADM,CALCA,NPPB
Molecular Transport	release of glycerol	8.19E-03	8.53E-02	3	ADM,CALCA,NPPB
Carbohydrate Metabolism	release of glycerol	8.19E-03	8.53E-02	3	ADM,CALCA,NPPB
Cell Death	cell death of carcinoma cell lines	8.27E-03	8.58E-02	14	AURKA,DDIT3,DUSP1,ERBB2,HSPA5,IGFBP3,KLF2,MCL1,OSGIN1,RASD1,SKP2 (includes EG:27401),SLC7A11,TNFRSF10B,TUBB3
Inflammatory Disease	dermatitis	8.45E-03	8.73E-02	27	ARFGAP3,BRF2,CSF2,CST6 (includes EG:1474),DUSP1,DUSP10,EIF1,FKBP4,GADD45A,H3F3A/H3F3B,HNRNPR,IL8,JUN,KRT16,KRT6A,LGMN,NR4A2,P4HA2,PGM3,RXRA,SELK,TUBB,TUBB2A,TUBB3,TUBE1,VEGFA,ZFP36
Dermatological Diseases and Conditions	dermatitis	8.45E-03	8.73E-02	27	ARFGAP3,BRF2,CSF2,CST6 (includes EG:1474),DUSP1,DUSP10,EIF1,FKBP4,GADD45A,H3F3A/H3F3B,HNRNPR,IL8,JUN,KRT16,KRT6A,LGMN,NR4A2,P4HA2,PGM3,RXRA,SELK,TUBB,TUBB2A,TUBB3,TUBE1,VEGFA,ZFP36
Cellular Development	angiogenesis of cells	8.57E-03	8.77E-02	4	ERBB2,IL8,PLAUR,VEGFA
Cardiovascular System Development and Function	angiogenesis of cells	8.57E-03	8.77E-02	4	ERBB2,IL8,PLAUR,VEGFA
Cellular Function and Maintenance	depolarization of mitochondrial membrane	8.57E-03	8.77E-02	4	CDKN1A,HSPA1A/HSPA1B,MCL1,PRNP
Cellular Assembly and Organization	depolarization of mitochondrial membrane	8.57E-03	8.77E-02	4	CDKN1A,HSPA1A/HSPA1B,MCL1,PRNP
Cellular Development	tubulation of endothelial cell lines	8.57E-03	8.77E-02	4	ANGPTL4,BMP4,CLIC4,VEGFA
Cardiovascular System Development and Function	tubulation of endothelial cell lines	8.57E-03	8.77E-02	4	ANGPTL4,BMP4,CLIC4,VEGFA
Organismal Development	tubulation of endothelial cell lines	8.57E-03	8.77E-02	4	ANGPTL4,BMP4,CLIC4,VEGFA
Cell Morphology	tubulation of endothelial cell lines	8.57E-03	8.77E-02	4	ANGPTL4,BMP4,CLIC4,VEGFA
Immunological Disease	hypersensitive reaction	8.68E-03	8.85E-02	26	ARFGAP3,BRF2,CDC25B,CSF2,CST6 (includes EG:1474),DUSP1,DUSP10,EIF1,FKBP4,GADD45A,H3F3A/H3F3B,HNRNPR,IL8,JUN,KIT,KRT16,KRT6A,KRT6C,LGMN,NR4A2,P4HA2,PGM3,PI3,SELK,SRM,ZFP36
Cancer	hematologic cancer	9.07E-03	9.20E-02	43	ADORA2B,ARHGAP1,ASXL1,AURKA,AURKB,BCL6,CBX2,CD14,CD55,CDK4,CDKN1A,CHIC2,CLK1,CSF2,DUSP4,EPHA2,ERBB2,FADD,FAM46C,GTF2B,HMOX1,HSP90AA2,IGFBP3,IRF8,JUN,KIT,MYB,NRAS,ORC5 (includes EG:26429),PDE4D,PNP,POLE2,PSME3,PTPN6,RXRA,SDC1 (includes EG:20969),STX11,TFDP1,TOP2A,TUBB2A,TUBB3,TUBE1,VEGFA
Hematological Disease	hematologic cancer	9.07E-03	9.20E-02	43	ADORA2B,ARHGAP1,ASXL1,AURKA,AURKB,BCL6,CBX2,CD14,CD55,CDK4,CDKN1A,CHIC2,CLK1,CSF2,DUSP4,EPHA2,ERBB2,FADD,FAM46C,GTF2B,HMOX1,HSP90AA2,IGFBP3,IRF8,JUN,KIT,MYB,NRAS,ORC5 (includes EG:26429),PDE4D,PNP,POLE2,PSME3,PTPN6,RXRA,SDC1 (includes EG:20969),STX11,TFDP1,TOP2A,TUBB2A,TUBB3,TUBE1,VEGFA
Cellular Growth and Proliferation	proliferation of connective tissue cells	9.08E-03	9.20E-02	12	BMP2,BMP4,CDK4,CDKN1A,CSK,CTGF,EDN1,IGFBP3,IL8,PLAUR,SERTAD1,TNFRSF10B
Cancer	extrahepatic bile duct cancer	9.19E-03	9.25E-02	6	ERBB2,KIT,TOP2A,TUBB2A,TUBB3,TUBE1
Gastrointestinal Disease	extrahepatic bile duct cancer	9.19E-03	9.25E-02	6	ERBB2,KIT,TOP2A,TUBB2A,TUBB3,TUBE1
DNA Replication, Recombination, and Repair	incorporation of thymidine	9.19E-03	9.25E-02	6	BMP4,CDKN1A,CSF2,EDN1,HBEGF,VEGFA
Small Molecule Biochemistry	incorporation of thymidine	9.19E-03	9.25E-02	6	BMP4,CDKN1A,CSF2,EDN1,HBEGF,VEGFA
Nucleic Acid Metabolism	incorporation of thymidine	9.19E-03	9.25E-02	6	BMP4,CDKN1A,CSF2,EDN1,HBEGF,VEGFA
Cancer	soft tissue sarcoma	9.72E-03	9.76E-02	12	ADM,CDK4,CDKN1A,CRABP2,EPHA2,HSP90AA2,KIT,TOP2A,TUBB2A,TUBB3,TUBE1,VEGFA
Tissue Development	development of cardiovascular tissue	9.93E-03	9.92E-02	14	ADM,ANKRD1,BMP2,BMP4,CALCA,CCL26,EDN1,EGR3,HMOX1,IL8,NDP,PIM1,THBS1,VEGFA
Small Molecule Biochemistry	quantity of cyclic AMP	9.95E-03	9.92E-02	9	ADM,ADORA2B,AHR,ARRB1,CALCA,EDN1,GALR2,MYCBP2,RGS2 (includes EG:19735)
Nucleic Acid Metabolism	quantity of cyclic AMP	9.95E-03	9.92E-02	9	ADM,ADORA2B,AHR,ARRB1,CALCA,EDN1,GALR2,MYCBP2,RGS2 (includes EG:19735)
Cell Signaling	quantity of cyclic AMP	9.95E-03	9.92E-02	9	ADM,ADORA2B,AHR,ARRB1,CALCA,EDN1,GALR2,MYCBP2,RGS2 (includes EG:19735)
Molecular Transport	quantity of cyclic AMP	9.95E-03	9.92E-02	9	ADM,ADORA2B,AHR,ARRB1,CALCA,EDN1,GALR2,MYCBP2,RGS2 (includes EG:19735)
Cell Death	cell death of brain cancer cell lines	1.00E-02	9.97E-02	11	BMP4,CRYAB,DLL1,EEF2K,EPAS1,ERBB2,IGFBP3,MCL1,PRNP,TNFRSF10B,VEGFA
Small Molecule Biochemistry	biosynthesis of purine nucleotide	1.03E-02	1.02E-01	8	ATP5G1,CCNB1,COASY,EIF2AK3,HMOX1,HSPD1,NPPB,PRKAG2
Nucleic Acid Metabolism	biosynthesis of purine nucleotide	1.03E-02	1.02E-01	8	ATP5G1,CCNB1,COASY,EIF2AK3,HMOX1,HSPD1,NPPB,PRKAG2
Cellular Growth and Proliferation	proliferation of lung cancer cell lines	1.04E-02	1.03E-01	12	CDK4,CDKN1A,CSF2,CYR61,DNAJB4,EPHA2,ERCC1,FOSL1,OSGIN1,PIM1,SKP2 (includes EG:27401),SNIP1
Cell Cycle	entry into mitosis	1.06E-02	1.04E-01	4	AURKA,CDC25B,CDKN1A,PKMYT1
Cellular Growth and Proliferation	growth of colon cancer cell lines	1.08E-02	1.06E-01	11	AHSA1,BMP2,BMP4,CDKN1A,CDX2,CLDN2,CSE1L,DUSP5,EDN1,GADD45A,KLF4
Cellular Development	growth of colon cancer cell lines	1.08E-02	1.06E-01	11	AHSA1,BMP2,BMP4,CDKN1A,CDX2,CLDN2,CSE1L,DUSP5,EDN1,GADD45A,KLF4
Cancer	gastric cancer	1.09E-02	1.07E-01	17	BRCA1,CDKN1A,ERBB2,ERCC1,HSP90AA2,IGFBP3,IL8,IRF1 (includes EG:16362),KIT,KLF6,NFKB1,PPM1D,TOP2A,TUBB,TUBB2A,TUBB3,TUBE1
Gastrointestinal Disease	gastric cancer	1.09E-02	1.07E-01	17	BRCA1,CDKN1A,ERBB2,ERCC1,HSP90AA2,IGFBP3,IL8,IRF1 (includes EG:16362),KIT,KLF6,NFKB1,PPM1D,TOP2A,TUBB,TUBB2A,TUBB3,TUBE1
Cell Cycle	arrest in G1 phase of carcinoma cell lines	1.13E-02	1.08E-01	3	BRCA1,CYR61,ERBB2
Cell Cycle	arrest in G2 phase of fibroblasts	1.13E-02	1.08E-01	3	CCNB1,CDKN1A,GADD45A
Connective Tissue Development and Function	arrest in G2 phase of fibroblasts	1.13E-02	1.08E-01	3	CCNB1,CDKN1A,GADD45A
Cell Cycle	arrest in interphase of tumor cells	1.13E-02	1.08E-01	3	CDC25B,CDKN1A,SKP2 (includes EG:27401)
Cellular Function and Maintenance	autophagy of breast cancer cell lines	1.13E-02	1.08E-01	3	ATF4,BRCA1,MAP1LC3B
Cell Morphology	autophagy of breast cancer cell lines	1.13E-02	1.08E-01	3	ATF4,BRCA1,MAP1LC3B
Cellular Growth and Proliferation	growth of mammary tumor cells	1.13E-02	1.08E-01	3	FBXW11,IGFBP3,SKP2 (includes EG:27401)
Cellular Development	growth of mammary tumor cells	1.13E-02	1.08E-01	3	FBXW11,IGFBP3,SKP2 (includes EG:27401)
Post-Translational Modification	phosphorylation of protein fragment	1.13E-02	1.08E-01	3	CLK2,ERBB2,PIM1
Cell Death	anoikis	1.13E-02	1.08E-01	7	EPHA2,FADD,MCL1,NR4A2,PLAUR,PTRH2,TNFRSF10B
Cancer	gallbladder cancer	1.13E-02	1.08E-01	7	ERBB2,ERCC1,KIT,TOP2A,TUBB2A,TUBB3,TUBE1
Gastrointestinal Disease	gallbladder cancer	1.13E-02	1.08E-01	7	ERBB2,ERCC1,KIT,TOP2A,TUBB2A,TUBB3,TUBE1
Genetic Disorder	gallbladder cancer	1.13E-02	1.08E-01	7	ERBB2,ERCC1,KIT,TOP2A,TUBB2A,TUBB3,TUBE1
Cell Death	apoptosis of ovarian cancer cell lines	1.13E-02	1.08E-01	8	CDKN1A,DUSP1,ERBB2,IP6K2,KLF2,KLF6,PMAIP1,UGCG
Cellular Development	differentiation of embryonic cells	1.13E-02	1.08E-01	5	BMP2,BMP4,HBEGF,JUN,VEGFA
Embryonic Development	differentiation of embryonic cells	1.13E-02	1.08E-01	5	BMP2,BMP4,HBEGF,JUN,VEGFA
Cancer	hemangioma	1.16E-02	1.09E-01	11	BMP4,ICAM2,IGFBP3,KIF1B,KIT,SERPINE2,THBS1,TUBB2A,TUBB3,TUBE1,VEGFA
Cancer	advanced breast cancer	1.19E-02	1.12E-01	6	EPHA2,ERBB2,KIT,TUBB2A,TUBB3,TUBE1
Reproductive System Disease	advanced breast cancer	1.19E-02	1.12E-01	6	EPHA2,ERBB2,KIT,TUBB2A,TUBB3,TUBE1
Genetic Disorder	psoriasis	1.22E-02	1.15E-01	45	ADM,CCNF,CCT5,CDC25B,CRABP2,CSF2,CST6 (includes EG:1474),DSC2,DUSP1,EIF5,ELL2,EPHA2,ERBB2,FOS,FOSL1,GOT1,HMOX1,HSD3B1,HSPA5,HSPH1,IGFBP3,IL8,ISG20,JUN,KIT,KRT16,KRT6A,KRT6C,MAP2K3,NR4A2,PI3,PTRF,RANBP1,S100P,SCO2 (includes EG:606683),SERPINB8,SGK1,SOCS1,SPC25 (includes EG:100144563),SRM,SYNCRIP,TUBB,UPP1,VEGFA,ZFP36
Dermatological Diseases and Conditions	psoriasis	1.22E-02	1.15E-01	45	ADM,CCNF,CCT5,CDC25B,CRABP2,CSF2,CST6 (includes EG:1474),DSC2,DUSP1,EIF5,ELL2,EPHA2,ERBB2,FOS,FOSL1,GOT1,HMOX1,HSD3B1,HSPA5,HSPH1,IGFBP3,IL8,ISG20,JUN,KIT,KRT16,KRT6A,KRT6C,MAP2K3,NR4A2,PI3,PTRF,RANBP1,S100P,SCO2 (includes EG:606683),SERPINB8,SGK1,SOCS1,SPC25 (includes EG:100144563),SRM,SYNCRIP,TUBB,UPP1,VEGFA,ZFP36
Cellular Growth and Proliferation	proliferation of brain cancer cell lines	1.24E-02	1.16E-01	8	BMP4,CDKN1A,CYR61,DLL1,ERBB2,IL8,PLAUR,VEGFA
Hematological System Development and Function	myelopoiesis	1.28E-02	1.19E-01	10	BMP4,CDKN1A,CSF2,ETS1,HIST1H4A (includes others),HOXA10,IRF1 (includes EG:16362),JUN,MYB,TNFRSF10B
Hematopoiesis	myelopoiesis	1.28E-02	1.19E-01	10	BMP4,CDKN1A,CSF2,ETS1,HIST1H4A (includes others),HOXA10,IRF1 (includes EG:16362),JUN,MYB,TNFRSF10B
Cancer	lung adenocarcinoma	1.28E-02	1.19E-01	9	ALDH1B1,CCNB1,CCNB2,EPAS1,ERBB2,GADD45B,NRAS,SRM,XPC
Genetic Disorder	lung adenocarcinoma	1.28E-02	1.19E-01	9	ALDH1B1,CCNB1,CCNB2,EPAS1,ERBB2,GADD45B,NRAS,SRM,XPC
Respiratory Disease	lung adenocarcinoma	1.28E-02	1.19E-01	9	ALDH1B1,CCNB1,CCNB2,EPAS1,ERBB2,GADD45B,NRAS,SRM,XPC
Cell Cycle	ploidy of tumor cell lines	1.29E-02	1.20E-01	4	CDKN1A,ERBB2,NDRG1,TACC3
Tissue Development	formation of endothelial tube	1.32E-02	1.20E-01	5	IL8,KLF2,NDP,PLAUR,VEGFA
Cardiovascular System Development and Function	formation of endothelial tube	1.32E-02	1.20E-01	5	IL8,KLF2,NDP,PLAUR,VEGFA
Protein Synthesis	degradation of protein	1.34E-02	1.20E-01	21	ANAPC4,ATG4C,AURKA,CDKN2AIP,COG3 (includes EG:33562),DERL1,FBXO7,FBXW11,HSPD1,LRSAM1,PMPCA,PSMC4,SDC1 (includes EG:20969),SDC4,SELS,SERPINE2,SHFM1,SQSTM1,STUB1,UBE2D3,UBE2H
Protein Degradation	degradation of protein	1.34E-02	1.20E-01	21	ANAPC4,ATG4C,AURKA,CDKN2AIP,COG3 (includes EG:33562),DERL1,FBXO7,FBXW11,HSPD1,LRSAM1,PMPCA,PSMC4,SDC1 (includes EG:20969),SDC4,SELS,SERPINE2,SHFM1,SQSTM1,STUB1,UBE2D3,UBE2H
Cancer	stomach tumor	1.34E-02	1.20E-01	21	BRCA1,CDK4,CDKN1A,ERBB2,ERCC1,HSP90AA2,IGFBP3,IL8,IRF1 (includes EG:16362),KIT,KLF6,NFKB1,PPM1D,RNF103,SERPINE2,TMEM97,TOP2A,TUBB,TUBB2A,TUBB3,TUBE1
Gastrointestinal Disease	stomach tumor	1.34E-02	1.20E-01	21	BRCA1,CDK4,CDKN1A,ERBB2,ERCC1,HSP90AA2,IGFBP3,IL8,IRF1 (includes EG:16362),KIT,KLF6,NFKB1,PPM1D,RNF103,SERPINE2,TMEM97,TOP2A,TUBB,TUBB2A,TUBB3,TUBE1
Cell Cycle	arrest in G1 phase of tumor cell lines	1.35E-02	1.20E-01	12	BHLHE40,BMP2,BRCA1,CDC25B,CDK4,CDKN1A,CSF2,CYR61,DDIT3,ERBB2,HOXA10,KLF4
Cancer	bile duct cancer	1.37E-02	1.20E-01	10	CD14,ERBB2,KIT,POLE2,RPL13A,TOP2A,TUBB2A,TUBB3,TUBE1,VEGFA
Gastrointestinal Disease	bile duct cancer	1.37E-02	1.20E-01	10	CD14,ERBB2,KIT,POLE2,RPL13A,TOP2A,TUBB2A,TUBB3,TUBE1,VEGFA
Cancer	leiomyomatosis	1.38E-02	1.20E-01	23	AHR,AKAP8L,ALDH1B1,AURKB,BCL10,CDC7 (includes EG:12545),CRABP2,CTGF,CYR61,DUSP1,FOS,JUN,KIT,MTHFD2,NDRG1,NOV,NUP50,PHLDA2,RXRA,SLC5A3,SMAD5,SPSB1,UGCG
Tissue Development	accumulation of bone cancer cell lines	1.38E-02	1.20E-01	2	AHR,SNIP1
Cell Cycle	arrest in G2/M phase transition of cervical cancer cell lines	1.38E-02	1.20E-01	2	GADD45A,LATS2
Cell Cycle	arrest in G2/M phase transition of fibroblasts	1.38E-02	1.20E-01	2	CCNB1,GADD45A
Connective Tissue Development and Function	arrest in G2/M phase transition of fibroblasts	1.38E-02	1.20E-01	2	CCNB1,GADD45A
Cellular Growth and Proliferation	arrest in growth of colon cancer cell lines	1.38E-02	1.20E-01	2	CDKN1A,KLF4
Cellular Development	arrest in growth of colon cancer cell lines	1.38E-02	1.20E-01	2	CDKN1A,KLF4
Cell Death	cytotoxicity of breast cancer cell lines	1.38E-02	1.20E-01	2	ERBB2,NFKB1
Cellular Development	differentiation of astrocytes	1.38E-02	1.20E-01	2	BMP2,SERPINE2
Nervous System Development and Function	differentiation of astrocytes	1.38E-02	1.20E-01	2	BMP2,SERPINE2
Cellular Movement	dissemination of tumor cell lines	1.38E-02	1.20E-01	2	CTGF,SIVA1
Cell Cycle	entry into S phase of breast cell lines	1.38E-02	1.20E-01	2	CDKN1A,ERBB2
Reproductive System Development and Function	entry into S phase of breast cell lines	1.38E-02	1.20E-01	2	CDKN1A,ERBB2
Cellular Growth and Proliferation	formation of hepatoma cell lines	1.38E-02	1.20E-01	2	ERBB2,SHFM1
Cellular Compromise	injury of tumor cell lines	1.38E-02	1.20E-01	2	ADM,PI3
Cellular Development	lifespan of fibroblast cell lines	1.38E-02	1.20E-01	2	CDK4,CDKN1A
Connective Tissue Development and Function	lifespan of fibroblast cell lines	1.38E-02	1.20E-01	2	CDK4,CDKN1A
Drug Metabolism	modification of hyaluronic acid	1.38E-02	1.20E-01	2	HYAL2,THBS1
Small Molecule Biochemistry	modification of hyaluronic acid	1.38E-02	1.20E-01	2	HYAL2,THBS1
Carbohydrate Metabolism	modification of hyaluronic acid	1.38E-02	1.20E-01	2	HYAL2,THBS1
Genetic Disorder	pachyonychia congenita	1.38E-02	1.20E-01	2	KRT16,KRT6A
Skeletal and Muscular Disorders	pachyonychia congenita	1.38E-02	1.20E-01	2	KRT16,KRT6A
Dermatological Diseases and Conditions	pachyonychia congenita	1.38E-02	1.20E-01	2	KRT16,KRT6A
Developmental Disorder	pachyonychia congenita	1.38E-02	1.20E-01	2	KRT16,KRT6A
Genetic Disorder	primary microcephaly	1.38E-02	1.20E-01	2	ASPM,CENPJ
Neurological Disease	primary microcephaly	1.38E-02	1.20E-01	2	ASPM,CENPJ
Genetic Disorder	pseudoxanthoma elasticum	1.38E-02	1.20E-01	2	VEGFA,XYLT2
Cell-To-Cell Signaling and Interaction	response of colon cancer cell lines	1.38E-02	1.20E-01	2	CDKN1A,LY96 (includes EG:17087)
Cell Cycle	senescence of lung cancer cell lines	1.38E-02	1.20E-01	2	BMP4,CDKN1A
Gene Expression	transcription of mitochondrial DNA	1.38E-02	1.20E-01	2	MRPL12,POLRMT
Protein Synthesis	catabolism of protein	1.39E-02	1.20E-01	9	ANAPC4,DERL1,FBXO7,LRSAM1,SELS,SQSTM1,STUB1,UBE2D3,UBE2H
Protein Degradation	catabolism of protein	1.39E-02	1.20E-01	9	ANAPC4,DERL1,FBXO7,LRSAM1,SELS,SQSTM1,STUB1,UBE2D3,UBE2H
Cellular Growth and Proliferation	proliferation of tumor cells	1.39E-02	1.20E-01	9	BAMBI,BMP4,CSF2,CYR61,ERBB2,FOS,PLAUR,THBS1,VEGFA
Tumor Morphology	proliferation of tumor cells	1.39E-02	1.20E-01	9	BAMBI,BMP4,CSF2,CYR61,ERBB2,FOS,PLAUR,THBS1,VEGFA
Cell Death	apoptosis of embryonic cell lines	1.40E-02	1.20E-01	14	BCL10,BCL6,E2F6,FADD,HSPA5,IGFBP3,IRF1 (includes EG:16362),MCL1,PEA15,PPP1R15A,SRXN1,TNFRSF10B,TP53BP2,ZNF622
Embryonic Development	apoptosis of embryonic cell lines	1.40E-02	1.20E-01	14	BCL10,BCL6,E2F6,FADD,HSPA5,IGFBP3,IRF1 (includes EG:16362),MCL1,PEA15,PPP1R15A,SRXN1,TNFRSF10B,TP53BP2,ZNF622
Cell Death	apoptosis of kidney cell lines	1.44E-02	1.23E-01	15	BCL10,BCL6,E2F6,FADD,HSPA1A/HSPA1B,HSPA5,IGFBP3,IRF1 (includes EG:16362),MCL1,PEA15,PPP1R15A,SRXN1,TNFRSF10B,TP53BP2,ZNF622
Cell Death	survival of cervical cancer cell lines	1.46E-02	1.24E-01	16	AKAP8L,BCKDK,BRCA1,BUB1B,CDK11A/CDK11B,CLK3,DUSP10,DUSP5,LATS2,PIK3R2,PLK2,PPM1B,SGK1,SHFM1,XPC,ZFP36
Cellular Growth and Proliferation	growth of cervical cancer cell lines	1.48E-02	1.25E-01	8	CDC25B,CDCA4,ETS1,GADD45A,IRF1 (includes EG:16362),NR4A2,TFAP2A,UHRF1
Cellular Development	growth of cervical cancer cell lines	1.48E-02	1.25E-01	8	CDC25B,CDCA4,ETS1,GADD45A,IRF1 (includes EG:16362),NR4A2,TFAP2A,UHRF1
Cell-To-Cell Signaling and Interaction	binding of tumor cells	1.49E-02	1.25E-01	3	CD14,DAG1,PLAUR
Cellular Movement	cell movement of lung cell lines	1.49E-02	1.25E-01	3	ERBB2,FOSL1,VEGFA
Cellular Growth and Proliferation	formation of endothelial cells	1.49E-02	1.25E-01	3	IL8,NDP,VEGFA
Cardiovascular System Development and Function	formation of endothelial cells	1.49E-02	1.25E-01	3	IL8,NDP,VEGFA
DNA Replication, Recombination, and Repair	homologous recombination repair of DNA	1.49E-02	1.25E-01	3	BRCA1,HMOX1,RAD54B
Immunological Disease	lymphomatoid papulosis	1.49E-02	1.25E-01	3	TUBB,TUBB2A,TUBB3
Cell Death	survival of leukocyte cell lines	1.49E-02	1.25E-01	3	CSF2,HMOX1,MCL1
Hematological System Development and Function	survival of leukocyte cell lines	1.49E-02	1.25E-01	3	CSF2,HMOX1,MCL1
Cell Death	apoptosis of fibroblasts	1.53E-02	1.26E-01	7	ATF3,BMP2,BMP4,CDKN1A,DUSP1,MCL1,TNFRSF10B
Cellular Movement	migration of colon cancer cell lines	1.53E-02	1.26E-01	7	ARRB1,CDX2,CRK,CSK,ERBB2,KLF4,VEGFA
Cell Cycle	arrest in G1 phase of lung cancer cell lines	1.55E-02	1.26E-01	4	BRCA1,CDKN1A,CYR61,ERBB2
Cell Cycle	arrest in interphase of carcinoma cell lines	1.55E-02	1.26E-01	4	BRCA1,CCNB1,CYR61,ERBB2
Gene Expression	binding of DNA fragment	1.55E-02	1.26E-01	4	JUN,RXRA,TXNRD1,XPC
RNA Damage and Repair	catabolism of RNA	1.55E-02	1.26E-01	4	HNRNPD,HSPA1A/HSPA1B,ISG20,ZFP36
Cell Cycle	cell cycle progression of lung cancer cell lines	1.55E-02	1.26E-01	4	CDKN1A,DNAJB4,DUSP1,HMOX1
Cancer	esophageal squamous cell cancer	1.55E-02	1.26E-01	4	IRF1 (includes EG:16362),KLF5,RNF6,SERTAD1
Gastrointestinal Disease	esophageal squamous cell cancer	1.55E-02	1.26E-01	4	IRF1 (includes EG:16362),KLF5,RNF6,SERTAD1
Cellular Movement	migration of hepatoma cell lines	1.55E-02	1.26E-01	4	CDC25B,IGFBP3,LAMA3,SLC2A1
Cancer	peritoneal tumor	1.55E-02	1.26E-01	4	CDK4,TUBB2A,TUBB3,TUBE1
Tissue Morphology	quantity of phagocytes	1.55E-02	1.26E-01	4	CD83,CSF2,HOXB7,IL8
Hematological System Development and Function	quantity of phagocytes	1.55E-02	1.26E-01	4	CD83,CSF2,HOXB7,IL8
Inflammatory Response	quantity of phagocytes	1.55E-02	1.26E-01	4	CD83,CSF2,HOXB7,IL8
Ophthalmic Disease	retinal detachment	1.55E-02	1.26E-01	4	TUBB2A,TUBB3,TUBE1,VEGFA
Gene Expression	transactivation	1.59E-02	1.29E-01	31	AHR,ASXL1,BCL6,BRCA1,CBY1,CDCA4,CDK11A/CDK11B,E2F6,ELL,FOS,GABPB1,HOXB7,IL8,IRF8,JMJD6,JUN,KAT2A,KLF2,MED26 (includes EG:306328),NFKB1,NR2C2AP,NR4A2,NXF1,PIM1,RXRA,SREBF1,STUB1,TAF4 (includes EG:100149942),TP53BP2,ZBED5,ZNF224
Cellular Growth and Proliferation	proliferation of cervical cancer cell lines	1.62E-02	1.30E-01	8	AURKB,CDKN1A,OSGIN1,PFKFB3,RMI1 (includes EG:306734),SOCS1,TCP1,ZFP36
Cellular Growth and Proliferation	arrest in growth of cells	1.62E-02	1.30E-01	11	BRCA1,CDK4,CDKN1A,ETS1,HMOX1,IRF1 (includes EG:16362),KLF4,NRAS,SKP2 (includes EG:27401),SOCS1,UBE2D3
Cancer	biliary tract cancer	1.62E-02	1.30E-01	11	CD14,ERBB2,ERCC1,KIT,POLE2,RPL13A,TOP2A,TUBB2A,TUBB3,TUBE1,VEGFA
Gastrointestinal Disease	biliary tract cancer	1.62E-02	1.30E-01	11	CD14,ERBB2,ERCC1,KIT,POLE2,RPL13A,TOP2A,TUBB2A,TUBB3,TUBE1,VEGFA
Cellular Growth and Proliferation	growth of carcinoma cell lines	1.62E-02	1.30E-01	11	CDCA4,DNAJB4,HMOX1,IGFBP3,IRF1 (includes EG:16362),KLF2,NOV,RASD1,SLC7A11,TUBB3,UHRF1
Cellular Development	growth of carcinoma cell lines	1.62E-02	1.30E-01	11	CDCA4,DNAJB4,HMOX1,IGFBP3,IRF1 (includes EG:16362),KLF2,NOV,RASD1,SLC7A11,TUBB3,UHRF1
Cellular Growth and Proliferation	growth of cancer cells	1.62E-02	1.30E-01	9	DDIT3,DUS2L,EDN1,ERBB2,FBXW11,IGFBP3,NR4A2,RXRA,SKP2 (includes EG:27401)
Cellular Development	growth of cancer cells	1.62E-02	1.30E-01	9	DDIT3,DUS2L,EDN1,ERBB2,FBXW11,IGFBP3,NR4A2,RXRA,SKP2 (includes EG:27401)
Cell Death	neuronal cell death	1.73E-02	1.38E-01	11	BMP2,CLCF1,DNAJB2,GLRX,HERPUD1,LGMN,PRNP,SDHA (includes EG:157074),UNG,VEGFA,WFS1
Cell Death	killing of tumor cell lines	1.74E-02	1.38E-01	5	BRCA1,CSF2,GLRX,HSPA5,TNFRSF10B
Cellular Growth and Proliferation	proliferation of vascular smooth muscle cells	1.74E-02	1.38E-01	5	E4F1,HSPD1,IL8,PLAUR,TRIB1
Skeletal and Muscular System Development and Function	proliferation of vascular smooth muscle cells	1.74E-02	1.38E-01	5	E4F1,HSPD1,IL8,PLAUR,TRIB1
Cell Cycle	S phase	1.83E-02	1.45E-01	14	BHLHE40,BRCA1,C13orf15,CDC7 (includes EG:12545),CDKN1A,DCUN1D3,DDX11/DDX12,E4F1,ERBB2,HBEGF,HMOX1,MXD1,OSGIN1,SKP2 (includes EG:27401)
Tissue Development	development of connective tissue	1.84E-02	1.45E-01	17	ADM,BMP2,BMP4,CALCA,CSF2,DLL1,DSE,EDN1,EIF2AK3,HOXA13,IL8,IRF1 (includes EG:16362),LRP5,MEN1,TFAP2A,VEGFA,XYLT2
Cell Death	apoptosis of neurons	1.86E-02	1.46E-01	7	CLCF1,GLRX,HERPUD1,LGMN,PRNP,UNG,WFS1
Molecular Transport	transport of monosaccharide	1.88E-02	1.47E-01	6	IRS2,PEA15,PRKAG2,SELS,SLC2A1,SLC2A8
Carbohydrate Metabolism	transport of monosaccharide	1.88E-02	1.47E-01	6	IRS2,PEA15,PRKAG2,SELS,SLC2A1,SLC2A8
Cell Cycle	M phase	1.89E-02	1.47E-01	13	ANAPC4,AURKA,BUB1B,CCNB1,CDC25B,CDKN1A,CENPF,KIF20A,KIF20B,KLHL21,KLHL9,PIM1,TOP2A
Cancer	myosarcoma	1.91E-02	1.47E-01	8	CDKN1A,CRABP2,EPHA2,KIT,TOP2A,TUBB2A,TUBB3,TUBE1
Skeletal and Muscular Disorders	myosarcoma	1.91E-02	1.47E-01	8	CDKN1A,CRABP2,EPHA2,KIT,TOP2A,TUBB2A,TUBB3,TUBE1
Cell Death	cell death of rhabdomyosarcoma cell lines	1.92E-02	1.47E-01	3	CDKN1A,JUN,TNFRSF10B
Cell Death	cell viability of neuroblastoma cell lines	1.92E-02	1.47E-01	3	HMOX1,PRNP,SQSTM1
Cellular Function and Maintenance	cytostasis of lung cancer cell lines	1.92E-02	1.47E-01	3	CYR61,IRF1 (includes EG:16362),RXRA
Cellular Development	differentiation of endothelial cells	1.92E-02	1.47E-01	3	BTG1,IGFBP3,VEGFA
Cardiovascular System Development and Function	differentiation of endothelial cells	1.92E-02	1.47E-01	3	BTG1,IGFBP3,VEGFA
Cellular Assembly and Organization	formation of fibrils	1.92E-02	1.47E-01	3	CALCA,PLAUR,SERPINH1
Cancer	giant cell tumor of bone	1.92E-02	1.47E-01	3	EPHA2,KIT,PLAUR
Skeletal and Muscular Disorders	giant cell tumor of bone	1.92E-02	1.47E-01	3	EPHA2,KIT,PLAUR
Organismal Injury and Abnormalities	nodule	1.92E-02	1.47E-01	3	BMP2,BMP4,KIT
Small Molecule Biochemistry	uptake of 2-deoxyglucose	1.92E-02	1.47E-01	3	CSF2,IL8,KLF4
Molecular Transport	uptake of 2-deoxyglucose	1.92E-02	1.47E-01	3	CSF2,IL8,KLF4
Carbohydrate Metabolism	uptake of 2-deoxyglucose	1.92E-02	1.47E-01	3	CSF2,IL8,KLF4
Cardiovascular System Development and Function	vasodilation	1.92E-02	1.47E-01	3	CALCA,HMOX1,VEGFA
Genetic Disorder	plaque psoriasis	1.94E-02	1.48E-01	12	CSF2,CST6 (includes EG:1474),FOS,HMOX1,IL8,JUN,KIT,KRT16,KRT6A,KRT6C,PI3,VEGFA
Dermatological Diseases and Conditions	plaque psoriasis	1.94E-02	1.48E-01	12	CSF2,CST6 (includes EG:1474),FOS,HMOX1,IL8,JUN,KIT,KRT16,KRT6A,KRT6C,PI3,VEGFA
Cancer	cervical tumor	1.94E-02	1.48E-01	16	CDK4,CST6 (includes EG:1474),ERBB2,HLA-B,HSP90AA2,KIT,NDRG1,POLE2,RXRA,TOP2A,TUBB2A,TUBB3,TUBE1,VEGFA,XPO1,ZFP36
Reproductive System Disease	cervical tumor	1.94E-02	1.48E-01	16	CDK4,CST6 (includes EG:1474),ERBB2,HLA-B,HSP90AA2,KIT,NDRG1,POLE2,RXRA,TOP2A,TUBB2A,TUBB3,TUBE1,VEGFA,XPO1,ZFP36
Cancer	nasopharyngeal cancer	1.98E-02	1.49E-01	5	AURKA,CALCA,ERCC1,HSP90AA2,JUN
Cancer	urothelial carcinoma	1.98E-02	1.49E-01	5	KIT,NRAS,TUBB2A,TUBB3,TUBE1
Renal and Urological Disease	urothelial carcinoma	1.98E-02	1.49E-01	5	KIT,NRAS,TUBB2A,TUBB3,TUBE1
Cancer	melanoma	2.00E-02	1.51E-01	23	AURKB,CDK4,CLK2,CSE1L,CSNK1A1,EPHA2,ERBB2,ERCC1,HSP90AA2,IGFBP3,IL8,IRF1 (includes EG:16362),KIT,NRAS,ORC5 (includes EG:26429),PDE4D,PRNP,SKP2 (includes EG:27401),TFAP2A,TUBB2A,TUBB3,TUBE1,VEGFA
Cancer	B-cell non-Hodgkin's disease	2.03E-02	1.52E-01	14	BCL10,BCL6,BTG1,CDK4,EPHA2,ETS1,IRF8,KIT,PIM1,SGK1,TOP2A,TUBB,TUBB2A,TUBB3
Hematological Disease	B-cell non-Hodgkin's disease	2.03E-02	1.52E-01	14	BCL10,BCL6,BTG1,CDK4,EPHA2,ETS1,IRF8,KIT,PIM1,SGK1,TOP2A,TUBB,TUBB2A,TUBB3
Cellular Compromise	oxidative stress response	2.03E-02	1.52E-01	7	DUSP1,ERCC1,GCLM,HMOX1,MICB,SELK,SRXN1
Cardiovascular System Development and Function	angiogenesis	2.03E-02	1.52E-01	16	ADM2,ANGPTL4,BMP2,BMP4,BTG1,CLIC4,CYR61,EDN1,ERBB2,HMOX1,IGFBP3,IL8,NPPB,PLAUR,THBS1,VEGFA
Cell Death	cell death of leukemia cell lines	2.05E-02	1.53E-01	20	BTG1,CD55,CDKN1A,CSF2,DDIT3,DUSP1,EGR3,FADD,HMOX1,HSPA1A/HSPA1B,JUN,KLF4,KLF5,MCL1,NFKB1,SGMS2,THBS1,TNFRSF10B,TNFRSF10D,TOP2A
Cancer	Wilm's tumorigenesis	2.08E-02	1.55E-01	6	ERBB2,KIT,TOP2A,TUBB2A,TUBB3,TUBE1
Genetic Disorder	Wilm's tumorigenesis	2.08E-02	1.55E-01	6	ERBB2,KIT,TOP2A,TUBB2A,TUBB3,TUBE1
Renal and Urological Disease	Wilm's tumorigenesis	2.08E-02	1.55E-01	6	ERBB2,KIT,TOP2A,TUBB2A,TUBB3,TUBE1
Cell Death	cell death of fibroblast cell lines	2.08E-02	1.55E-01	6	CYR61,HSPD1,NFKB1,NSMCE4A,TFDP1,TNFRSF10B
Cell Death	colony survival of cells	2.16E-02	1.59E-01	4	CDKN1A,FANCG,PDRG1,TUBB3
Cellular Function and Maintenance	colony survival of cells	2.16E-02	1.59E-01	4	CDKN1A,FANCG,PDRG1,TUBB3
Cancer	polycythemia vera	2.16E-02	1.59E-01	4	EPHA2,ERBB2,IRAK2,KIT
Genetic Disorder	polycythemia vera	2.16E-02	1.59E-01	4	EPHA2,ERBB2,IRAK2,KIT
Hematological Disease	polycythemia vera	2.16E-02	1.59E-01	4	EPHA2,ERBB2,IRAK2,KIT
Organismal Injury and Abnormalities	polycythemia vera	2.16E-02	1.59E-01	4	EPHA2,ERBB2,IRAK2,KIT
Cancer	small-cell carcinoma	2.18E-02	1.59E-01	9	CALCA,ERBB2,ERCC1,KIT,TOP2A,TUBB2A,TUBB3,TUBE1,ZFP36
Cell Death	inhibition of apoptosis	2.22E-02	1.59E-01	13	BNIP2,CBX4,CRYAB,HMOX1,HSPA1A/HSPA1B,HSPA5,MCL1,PEA15,RTKN,SELS,SIVA1,THBS1,TNFRSF10D
Tissue Development	accumulation of lung cancer cell lines	2.23E-02	1.59E-01	2	HMOX1,SNIP1
Tissue Development	accumulation of phagocytes	2.23E-02	1.59E-01	2	HMOX1,IL8
Hematological System Development and Function	accumulation of phagocytes	2.23E-02	1.59E-01	2	HMOX1,IL8
Immune Cell Trafficking	accumulation of phagocytes	2.23E-02	1.59E-01	2	HMOX1,IL8
Inflammatory Response	accumulation of phagocytes	2.23E-02	1.59E-01	2	HMOX1,IL8
Cell Cycle	arrest in G1 phase of tumor cells	2.23E-02	1.59E-01	2	CDKN1A,SKP2 (includes EG:27401)
Cellular Assembly and Organization	assembly of cellular inclusion bodies	2.23E-02	1.59E-01	2	DNAJB2,HSPA1A/HSPA1B
Cellular Compromise	assembly of cellular inclusion bodies	2.23E-02	1.59E-01	2	DNAJB2,HSPA1A/HSPA1B
Gene Expression	binding of Smad binding sequence	2.23E-02	1.59E-01	2	BMP2,EPAS1
Cell Death	cell death of striatal neurons	2.23E-02	1.59E-01	2	DNAJB2,SDHA (includes EG:157074)
Cellular Function and Maintenance	cytostasis of bone cancer cell lines	2.23E-02	1.59E-01	2	BCL6,ETS1
Cell Cycle	endoreduplication	2.23E-02	1.59E-01	2	CDKN1A,NRAS
Cell Cycle	mitosis of PASMC cells	2.23E-02	1.59E-01	2	BMP2,BMP4
Skeletal and Muscular System Development and Function	mitosis of PASMC cells	2.23E-02	1.59E-01	2	BMP2,BMP4
Post-Translational Modification	oxidation of protein	2.23E-02	1.59E-01	2	DNAJB1,HSPA4
Protein Degradation	oxidation of protein	2.23E-02	1.59E-01	2	DNAJB1,HSPA4
Tissue Morphology	quantity of neuroglia	2.23E-02	1.59E-01	2	CDK4,VEGFA
Nervous System Development and Function	quantity of neuroglia	2.23E-02	1.59E-01	2	CDK4,VEGFA
Tissue Morphology	relaxation of coronary artery	2.23E-02	1.59E-01	2	ADM,CALCA
Cardiovascular System Development and Function	relaxation of coronary artery	2.23E-02	1.59E-01	2	ADM,CALCA
Cell Cycle	senescence of breast cell lines	2.23E-02	1.59E-01	2	CDKN1A,DUSP1
Cellular Development	senescence of breast cell lines	2.23E-02	1.59E-01	2	CDKN1A,DUSP1
Reproductive System Development and Function	senescence of breast cell lines	2.23E-02	1.59E-01	2	CDKN1A,DUSP1
Cell Morphology	tubulation of lymphatic system cells	2.23E-02	1.59E-01	2	EDN1,IGFBP3
Cell Cycle	arrest in G2/M phase	2.24E-02	1.59E-01	5	AURKA,BRCA1,CDKN1A,CSE1L,FADD
Molecular Transport	nuclear export of mRNA	2.24E-02	1.59E-01	5	NXF1,NXT1,RAE1,THOC6,XPO1
RNA Trafficking	nuclear export of mRNA	2.24E-02	1.59E-01	5	NXF1,NXT1,RAE1,THOC6,XPO1
Tissue Development	tissue development	2.30E-02	1.63E-01	51	ADM,ANKRD1,BMP2,BMP4,CALCA,CCL26,CDX2,CENPF,CRABP2,CSF2,CTGF,DLL1,DSE,EDN1,EGR3,EIF2AK3,EIF2B4,EMP1,ERBB2,GEM,HBEGF,HCCS,HMOX1,HOXA10,HOXA13,IL8,IRF1 (includes EG:16362),KHDRBS3,KIT,KRT16,KRT34,KRT6A,LAMA3,LAMB3,LAMC2,LIG3,LRP5,MEF2D,MEN1,MKL2,NDP,PARD6B,PIM1,PRNP,RGS2 (includes EG:19735),TFAP2A,THBS1,UGCG,VEGFA,WFS1,XYLT2
Cellular Growth and Proliferation	proliferation of lymphoma cell lines	2.31E-02	1.63E-01	6	ADORA2B,BCL6,CDKN1A,IRF1 (includes EG:16362),JUN,STUB1
Molecular Transport	transport of RNA	2.31E-02	1.63E-01	6	CKAP5,NXF1,NXT1,RAE1,THOC6,XPO1
RNA Trafficking	transport of RNA	2.31E-02	1.63E-01	6	CKAP5,NXF1,NXT1,RAE1,THOC6,XPO1
Cancer	sarcoma	2.37E-02	1.65E-01	19	ADM,ANGPTL4,AURKB,CDK4,CDKN1A,CLK2,CRABP2,EPHA2,ERBB2,HSP90AA2,KIT,MCL1,POLE2,RXRA,TOP2A,TUBB2A,TUBB3,TUBE1,VEGFA
Cell Cycle	arrest in G2 phase of colon cancer cell lines	2.40E-02	1.65E-01	3	BRCA1,CDKN1A,GADD45A
Cancer	benign nerve tumor	2.42E-02	1.65E-01	7	ADM,ERBB2,GALR2,KIF1B,KIT,TOP2A,VEGFA
Neurological Disease	benign nerve tumor	2.42E-02	1.65E-01	7	ADM,ERBB2,GALR2,KIF1B,KIT,TOP2A,VEGFA
Cellular Movement	cell movement of endothelial cell lines	2.42E-02	1.65E-01	7	ADM,ANGPTL4,CYR61,ERBB2,IL8,THBS1,VEGFA
Cardiovascular System Development and Function	cell movement of endothelial cell lines	2.42E-02	1.65E-01	7	ADM,ANGPTL4,CYR61,ERBB2,IL8,THBS1,VEGFA
Gene Expression	initiation of expression of RNA	2.50E-02	1.65E-01	9	EIF1,EIF2B4,EIF5,GTF2B,MED16,MED26 (includes EG:306328),PTRF,RBM4,TAF4 (includes EG:100149942)
Cell Death	anoikis of tumor cell lines	2.52E-02	1.65E-01	5	EPHA2,MCL1,NR4A2,PTRH2,TNFRSF10B
Cell Death	cell death of brain	2.52E-02	1.65E-01	5	BMP2,DNAJB2,GLRX,SDHA (includes EG:157074),UNG
Cell Death	cell death of breast cell lines	2.52E-02	1.65E-01	5	BRCA1,CDKN1A,IRF1 (includes EG:16362),KLF5,PPM1D
Cell Cycle	arrest in G1 phase of breast cancer cell lines	2.52E-02	1.65E-01	4	BHLHE40,BRCA1,ERBB2,HOXA10
Tissue Development	cartilage development	2.52E-02	1.65E-01	4	BMP2,BMP4,DSE,XYLT2
Skeletal and Muscular System Development and Function	cartilage development	2.52E-02	1.65E-01	4	BMP2,BMP4,DSE,XYLT2
Connective Tissue Development and Function	cartilage development	2.52E-02	1.65E-01	4	BMP2,BMP4,DSE,XYLT2
Cell Death	cytotoxicity of tumor cell lines	2.52E-02	1.65E-01	4	ERBB2,NFKB1,SGK1,SLAMF6
Tissue Morphology	quantity of hematopoietic progenitor cells	2.52E-02	1.65E-01	4	CSF2,HOXB7,IL8,LAMA3
Hematological System Development and Function	quantity of hematopoietic progenitor cells	2.52E-02	1.65E-01	4	CSF2,HOXB7,IL8,LAMA3
Hematopoiesis	quantity of hematopoietic progenitor cells	2.52E-02	1.65E-01	4	CSF2,HOXB7,IL8,LAMA3
Cancer	teratoma	2.52E-02	1.65E-01	4	KIT,TUBB2A,TUBB3,TUBE1
Reproductive System Disease	teratoma	2.52E-02	1.65E-01	4	KIT,TUBB2A,TUBB3,TUBE1
Cell-To-Cell Signaling and Interaction	response of tumor cell lines	2.54E-02	1.65E-01	6	CDKN1A,ERBB2,KLF2,LY96 (includes EG:17087),MCL1,TOP2A
Cancer	infection of cervical cancer cell lines	2.57E-02	1.65E-01	34	ARHGAP32,BRCA1,CA2,CD55,COG2 (includes EG:22796),COG3 (includes EG:33562),DIMT1,DNAJB1,ETV3,FBXW11,GABPB1,GOSR2,H3F3A/H3F3B,HEATR1,IL8,KAT2A,KLF2,MED20,MED26 (includes EG:306328),NFKB1,NUP85 (includes EG:287830),PELI1,RANBP1,RND1,RNF26,SDC1 (includes EG:20969),SEC14L1,SENP5,SIK1,SSU72,STX5,XPO1,ZBED5,ZNF791
Reproductive System Disease	infection of cervical cancer cell lines	2.57E-02	1.65E-01	34	ARHGAP32,BRCA1,CA2,CD55,COG2 (includes EG:22796),COG3 (includes EG:33562),DIMT1,DNAJB1,ETV3,FBXW11,GABPB1,GOSR2,H3F3A/H3F3B,HEATR1,IL8,KAT2A,KLF2,MED20,MED26 (includes EG:306328),NFKB1,NUP85 (includes EG:287830),PELI1,RANBP1,RND1,RNF26,SDC1 (includes EG:20969),SEC14L1,SENP5,SIK1,SSU72,STX5,XPO1,ZBED5,ZNF791
Infectious Disease	infection of cervical cancer cell lines	2.57E-02	1.65E-01	34	ARHGAP32,BRCA1,CA2,CD55,COG2 (includes EG:22796),COG3 (includes EG:33562),DIMT1,DNAJB1,ETV3,FBXW11,GABPB1,GOSR2,H3F3A/H3F3B,HEATR1,IL8,KAT2A,KLF2,MED20,MED26 (includes EG:306328),NFKB1,NUP85 (includes EG:287830),PELI1,RANBP1,RND1,RNF26,SDC1 (includes EG:20969),SEC14L1,SENP5,SIK1,SSU72,STX5,XPO1,ZBED5,ZNF791
Cancer	neuroectodermal tumor	2.70E-02	1.65E-01	12	ABR,CDK4,ERBB2,KHDRBS3,KIF1B,KIT,RXRA,TOP2A,TUBB2A,TUBB3,TUBE1,VEGFA
Reproductive System Disease	neuroectodermal tumor	2.70E-02	1.65E-01	12	ABR,CDK4,ERBB2,KHDRBS3,KIF1B,KIT,RXRA,TOP2A,TUBB2A,TUBB3,TUBE1,VEGFA
Cancer	primitive neuroectodermal tumor	2.79E-02	1.65E-01	11	ABR,CDK4,ERBB2,KHDRBS3,KIF1B,KIT,RXRA,TOP2A,TUBB2A,TUBB3,TUBE1
Reproductive System Disease	primitive neuroectodermal tumor	2.79E-02	1.65E-01	11	ABR,CDK4,ERBB2,KHDRBS3,KIF1B,KIT,RXRA,TOP2A,TUBB2A,TUBB3,TUBE1
Cancer	pancreatic adenocarcinoma	2.80E-02	1.65E-01	6	CDKN1A,CYR61,HBEGF,IGFBP3,POLE2,SERPINE2
Gastrointestinal Disease	pancreatic adenocarcinoma	2.80E-02	1.65E-01	6	CDKN1A,CYR61,HBEGF,IGFBP3,POLE2,SERPINE2
Genetic Disorder	pancreatic adenocarcinoma	2.80E-02	1.65E-01	6	CDKN1A,CYR61,HBEGF,IGFBP3,POLE2,SERPINE2
Infectious Disease	infection of cells	2.80E-02	1.65E-01	57	ARHGAP32,ARRB1,BRCA1,CA2,CCDC51,CD55,CHORDC1,COASY,COG2 (includes EG:22796),COG3 (includes EG:33562),CRYAB,DIMT1,DNAJB1,DNAJB2,EPAS1,ERCC1,ETV3,FBXW11,FXR1,GABPB1,GOSR2,H3F3A/H3F3B,HEATR1,HNRPDL,HSPA5,IL8,ISG20,KAT2A,KLF2,MED20,MED26 (includes EG:306328),NFKB1,NUP50,NUP85 (includes EG:287830),NXF1,PDCD2L,PELI1,PSMC4,PSMD12,RANBP1,REPIN1,RMI1 (includes EG:306734),RND1,RNF26,SDC1 (includes EG:20969…
Cancer	uterine cancer	2.81E-02	1.65E-01	38	AHR,AKAP8L,AURKB,BCL10,CD99L2,CDC7 (includes EG:12545),CDK4,CRABP2,CSE1L,CSF2,CST6 (includes EG:1474),CYR61,ERBB2,FOS,HLA-B,HSP90AA2,IGFBP3,IL8,JUN,KIT,KLF2,MTHFD2,NDRG1,NUP50,PHLDA2,POLE2,RXRA,SLC5A3,SMAD5,SPSB1,TOP2A,TUBB2A,TUBB3,TUBE1,UGCG,VEGFA,XPO1,ZFP36
Reproductive System Disease	uterine cancer	2.81E-02	1.65E-01	38	AHR,AKAP8L,AURKB,BCL10,CD99L2,CDC7 (includes EG:12545),CDK4,CRABP2,CSE1L,CSF2,CST6 (includes EG:1474),CYR61,ERBB2,FOS,HLA-B,HSP90AA2,IGFBP3,IL8,JUN,KIT,KLF2,MTHFD2,NDRG1,NUP50,PHLDA2,POLE2,RXRA,SLC5A3,SMAD5,SPSB1,TOP2A,TUBB2A,TUBB3,TUBE1,UGCG,VEGFA,XPO1,ZFP36
Cell Cycle	G1 phase of breast cancer cell lines	2.82E-02	1.65E-01	5	BHLHE40,BRCA1,CDKN1A,ERBB2,HOXA10
Cellular Growth and Proliferation	growth of epithelial cells	2.82E-02	1.65E-01	5	CDK4,CDKN1A,ERBB2,ETS1,HBEGF
Neurological Disease	mild cognitive impairment	2.82E-02	1.65E-01	5	CCNB1,IL8,TUBB2A,TUBB3,TUBE1
Cancer	transitional-cell carcinoma	2.82E-02	1.65E-01	5	ERBB2,POLE2,TUBB2A,TUBB3,TUBE1
Renal and Urological Disease	transitional-cell carcinoma	2.82E-02	1.65E-01	5	ERBB2,POLE2,TUBB2A,TUBB3,TUBE1
Tissue Development	adhesion of tumor cell lines	2.82E-02	1.65E-01	17	CD55,CSK,CST6 (includes EG:1474),CYR61,CYTH1,EPHA2,ETS1,IL8,LAMA3,LAMC2,PLAUR,PVRL2,RAB21,RCAN1,SDC1 (includes EG:20969),THBS1,VEGFA
Cell-To-Cell Signaling and Interaction	adhesion of tumor cell lines	2.82E-02	1.65E-01	17	CD55,CSK,CST6 (includes EG:1474),CYR61,CYTH1,EPHA2,ETS1,IL8,LAMA3,LAMC2,PLAUR,PVRL2,RAB21,RCAN1,SDC1 (includes EG:20969),THBS1,VEGFA
Cancer	childhood solid tumor	2.86E-02	1.65E-01	9	CDK4,EPHA2,KIT,POLE2,TOP2A,TUBB2A,TUBB3,TUBE1,VEGFA
Cellular Assembly and Organization	organization of organelle	2.89E-02	1.65E-01	16	BORA,BRCA1,CDC25B,CKAP5,COG2 (includes EG:22796),DNAJB6,FANCG,NDP,PRNP,PSRC1,RLF,RND1,SERP1,SPC25 (includes EG:100144563),SUV39H1,TNKS
Cellular Development	differentiation of lymphoma cell lines	2.91E-02	1.65E-01	4	CD14,HOXA10,IRF1 (includes EG:16362),PRDM1
Cellular Function and Maintenance	import of D-glucose	2.91E-02	1.65E-01	4	IRS2,PEA15,PRKAG2,SELS
Small Molecule Biochemistry	import of D-glucose	2.91E-02	1.65E-01	4	IRS2,PEA15,PRKAG2,SELS
Molecular Transport	import of D-glucose	2.91E-02	1.65E-01	4	IRS2,PEA15,PRKAG2,SELS
Carbohydrate Metabolism	import of D-glucose	2.91E-02	1.65E-01	4	IRS2,PEA15,PRKAG2,SELS
Cell Death	cell death of neuroblastoma cells	2.95E-02	1.65E-01	3	PMAIP1,PRNP,ZNF622
Cell Cycle	entry into mitosis of tumor cell lines	2.95E-02	1.65E-01	3	AURKA,CDC25B,PKMYT1
Cellular Growth and Proliferation	growth of skin cell lines	2.95E-02	1.65E-01	3	RXRA,THBS1,VEGFA
Cellular Development	growth of skin cell lines	2.95E-02	1.65E-01	3	RXRA,THBS1,VEGFA
Hair and Skin Development and Function	growth of skin cell lines	2.95E-02	1.65E-01	3	RXRA,THBS1,VEGFA
Cellular Growth and Proliferation	growth of stomach cancer cell lines	2.95E-02	1.65E-01	3	HBEGF,PRNP,SKP2 (includes EG:27401)
Cellular Development	growth of stomach cancer cell lines	2.95E-02	1.65E-01	3	HBEGF,PRNP,SKP2 (includes EG:27401)
Cell Cycle	interphase of breast cell lines	2.95E-02	1.65E-01	3	CDKN1A,ERBB2,FADD
Cancer	neurofibromatosis 2	2.95E-02	1.65E-01	3	ERBB2,KIT,VEGFA
Genetic Disorder	neurofibromatosis 2	2.95E-02	1.65E-01	3	ERBB2,KIT,VEGFA
Dermatological Diseases and Conditions	neurofibromatosis 2	2.95E-02	1.65E-01	3	ERBB2,KIT,VEGFA
Developmental Disorder	neurofibromatosis 2	2.95E-02	1.65E-01	3	ERBB2,KIT,VEGFA
Neurological Disease	neurofibromatosis 2	2.95E-02	1.65E-01	3	ERBB2,KIT,VEGFA
Cellular Function and Maintenance	organization of chromosomes	2.95E-02	1.65E-01	3	BRCA1,RLF,SUV39H1
Cell Cycle	organization of chromosomes	2.95E-02	1.65E-01	3	BRCA1,RLF,SUV39H1
Cellular Assembly and Organization	organization of chromosomes	2.95E-02	1.65E-01	3	BRCA1,RLF,SUV39H1
DNA Replication, Recombination, and Repair	organization of chromosomes	2.95E-02	1.65E-01	3	BRCA1,RLF,SUV39H1
Cellular Growth and Proliferation	proliferation of myeloid cells	2.95E-02	1.65E-01	3	CSF2,HOXB7,IRF8
Hematological System Development and Function	proliferation of myeloid cells	2.95E-02	1.65E-01	3	CSF2,HOXB7,IRF8
Cellular Assembly and Organization	shortening of telomeres	2.95E-02	1.65E-01	3	BRCA1,NAT10,TNKS
Cell Morphology	sprouting	2.95E-02	1.65E-01	3	CYR61,FADD,VEGFA
Cancer	fallopian tube cancer	3.01E-02	1.65E-01	8	EPHA2,ERBB2,HSP90AA2,KIT,TUBB2A,TUBB3,TUBE1,VEGFA
Reproductive System Disease	fallopian tube cancer	3.01E-02	1.65E-01	8	EPHA2,ERBB2,HSP90AA2,KIT,TUBB2A,TUBB3,TUBE1,VEGFA
Cellular Movement	homing of tumor cell lines	3.05E-02	1.65E-01	9	CSF2,CSK,FADD,IL8,JUN,MYB,NUP85 (includes EG:287830),PLAUR,VEGFA
Cancer	mesothelioma	3.05E-02	1.65E-01	9	EPHA2,ERBB2,HSP90AA2,KIT,TOP2A,TUBB2A,TUBB3,TUBE1,UHRF1
Infectious Disease	infection by HIV-1	3.06E-02	1.65E-01	51	ARHGAP32,BRCA1,CA2,CCDC51,CHORDC1,COASY,COG2 (includes EG:22796),COG3 (includes EG:33562),CRYAB,DIMT1,DNAJB1,EPAS1,ERCC1,ETV3,FBXW11,FXR1,GABPB1,GOSR2,H3F3A/H3F3B,HEATR1,HNRPDL,IL8,KAT2A,KLF2,MED20,MED26 (includes EG:306328),NFKB1,NUP50,NUP85 (includes EG:287830),NXF1,PDCD2L,PELI1,PSMC4,PSMD12,RANBP1,REPIN1,RMI1 (includes EG:306734),RND1,RNF26,SDC1 (includes EG:20969),SEC14L1,SENP5,SIK1,SLU7 (inc…
Cellular Movement	chemotaxis of leukemia cell lines	3.07E-02	1.65E-01	6	CSF2,CSK,FADD,IL8,NUP85 (includes EG:287830),PLAUR
Molecular Transport	nuclear export of molecule	3.07E-02	1.65E-01	6	NXF1,NXT1,RAE1,STRADA,THOC6,XPO1
Cellular Development	developmental process of red blood cells	3.10E-02	1.65E-01	7	BMP4,CDKN1A,ETS1,HOXA10,IRF1 (includes EG:16362),MYB,TNFRSF10B
Hematological System Development and Function	developmental process of red blood cells	3.10E-02	1.65E-01	7	BMP4,CDKN1A,ETS1,HOXA10,IRF1 (includes EG:16362),MYB,TNFRSF10B
Hematopoiesis	developmental process of red blood cells	3.10E-02	1.65E-01	7	BMP4,CDKN1A,ETS1,HOXA10,IRF1 (includes EG:16362),MYB,TNFRSF10B
Cell Cycle	arrest in mitosis	3.15E-02	1.65E-01	5	AURKB,BUB1B,CDKN1A,CSE1L,TCP1
Cellular Growth and Proliferation	growth of pancreatic cancer cell lines	3.15E-02	1.65E-01	5	AURKA,ERBB2,HBEGF,IGFBP3,KIF20A
Cellular Development	growth of pancreatic cancer cell lines	3.15E-02	1.65E-01	5	AURKA,ERBB2,HBEGF,IGFBP3,KIF20A
Lipid Metabolism	quantity of glycosphingolipid	3.15E-02	1.65E-01	5	CSF2,FADD,GLA,SGMS2,UGCG
Small Molecule Biochemistry	quantity of glycosphingolipid	3.15E-02	1.65E-01	5	CSF2,FADD,GLA,SGMS2,UGCG
Molecular Transport	quantity of glycosphingolipid	3.15E-02	1.65E-01	5	CSF2,FADD,GLA,SGMS2,UGCG
Cancer	uveal melanoma	3.15E-02	1.65E-01	5	KIT,TUBB2A,TUBB3,TUBE1,VEGFA
Reproductive System Disease	uveal melanoma	3.15E-02	1.65E-01	5	KIT,TUBB2A,TUBB3,TUBE1,VEGFA
Tissue Development	accumulation of myeloid cells	3.24E-02	1.65E-01	2	HMOX1,IL8
Hematological System Development and Function	accumulation of myeloid cells	3.24E-02	1.65E-01	2	HMOX1,IL8
Immune Cell Trafficking	accumulation of myeloid cells	3.24E-02	1.65E-01	2	HMOX1,IL8
Inflammatory Response	accumulation of myeloid cells	3.24E-02	1.65E-01	2	HMOX1,IL8
Tissue Development	angiogenesis of cornea	3.24E-02	1.65E-01	2	THBS1,VEGFA
Cardiovascular System Development and Function	angiogenesis of cornea	3.24E-02	1.65E-01	2	THBS1,VEGFA
Organismal Development	angiogenesis of cornea	3.24E-02	1.65E-01	2	THBS1,VEGFA
Embryonic Development	angiogenesis of cornea	3.24E-02	1.65E-01	2	THBS1,VEGFA
Organ Development	angiogenesis of cornea	3.24E-02	1.65E-01	2	THBS1,VEGFA
Visual System Development and Function	angiogenesis of cornea	3.24E-02	1.65E-01	2	THBS1,VEGFA
Cell Death	apoptosis of endometrial cancer cell lines	3.24E-02	1.65E-01	2	ADM,CYR61
Cellular Function and Maintenance	autophagy of hepatoma cell lines	3.24E-02	1.65E-01	2	EIF2AK3,FADD
Cell Morphology	autophagy of hepatoma cell lines	3.24E-02	1.65E-01	2	EIF2AK3,FADD
Gene Expression	binding of TATA box	3.24E-02	1.65E-01	2	BRF2,GTF2B
Lipid Metabolism	binding of lipopolysaccharide	3.24E-02	1.65E-01	2	CD14,LY96 (includes EG:17087)
Small Molecule Biochemistry	binding of lipopolysaccharide	3.24E-02	1.65E-01	2	CD14,LY96 (includes EG:17087)
Carbohydrate Metabolism	binding of lipopolysaccharide	3.24E-02	1.65E-01	2	CD14,LY96 (includes EG:17087)
RNA Damage and Repair	catabolism of mRNA	3.24E-02	1.65E-01	2	HSPA1A/HSPA1B,ZFP36
Cell Death	cell viability of hepatoma cell lines	3.24E-02	1.65E-01	2	HSPA5,IGFBP3
Cell Death	cell viability of skin cell lines	3.24E-02	1.65E-01	2	THBS1,VEGFA
Cancer	cytotoxic reaction of breast cancer cell lines	3.24E-02	1.65E-01	2	ERBB2,TOP2A
Reproductive System Disease	cytotoxic reaction of breast cancer cell lines	3.24E-02	1.65E-01	2	ERBB2,TOP2A
Cell-To-Cell Signaling and Interaction	cytotoxic reaction of breast cancer cell lines	3.24E-02	1.65E-01	2	ERBB2,TOP2A
Inflammatory Response	cytotoxic reaction of breast cancer cell lines	3.24E-02	1.65E-01	2	ERBB2,TOP2A

## Sheet: 1-C
Canonical Pathways in Melanoma cells
Ingenuity Canonical Pathways	Nominal p-Value	Ratio	Genes
Aldosterone Signaling in Epithelial Cells	2.81838e-06	1.43E-01	CRYAB,HSPA7,SGK1,DNAJB4,HSPA1A/HSPA1B,HSPH1,SLC12A2,HSPA6,DNAJC3,HSPD1,DNAJB2,DNAJB9,HSPA5,DNAJA1,DNAJB14,HSPA4,HSPA1L,DUSP1,HSPA13,PIK3R2,DNAJB6,DNAJB1,HSPA4L
Protein Ubiquitination Pathway	3.98107e-06	1.15E-01	CRYAB,UBE2H,HSPA7,DNAJB4,HSPA1A/HSPA1B,HSPA6,DNAJC3,DNAJB2,HSPA5,DNAJA1,HSPA4,HSPA1L,STUB1,HLA-B,DNAJB1,BRCA1,HSPA4L,MED20,HSPH1,PSMC4,USP30,HSPD1,DNAJB9,DNAJB14,SKP2 (includes EG:27401),ANAPC4,PSMD12,HSPA13,DNAJB6,UBC,UBE2D3
NRF2-mediated Oxidative Stress Response	7.58578e-05	1.17E-01	NRAS,DNAJB4,HERPUD1,DNAJC3,DNAJB2,DNAJA1,DNAJB9,DNAJB14,MAFF,TXNRD1,FOS,HMOX1,JUN,ATF4,MAP2K3,FOSL1,PIK3R2,SQSTM1,DNAJB6,DNAJB1,GCLM,EIF2AK3
Cell Cycle: G2/M DNA Damage Checkpoint Regulation	0.000177828	1.88E-01	CDC25B,GADD45A,CDKN1A,TOP2A,CCNB2,PKMYT1,BRCA1,SKP2 (includes EG:27401),CCNB1
p53 Signaling	0.000194984	1.47E-01	PMAIP1,GADD45B,THBS1,TNFRSF10B,TP53BP2,SERPINE2,SCO2 (includes EG:606683),JUN,GADD45A,CDK4,ADCK3,CDKN1A,PIK3R2,BRCA1
VDR/RXR Activation	0.000446684	1.52E-01	GTF2B,LRP5,GADD45A,MXD1,HOXA10,CDKN1A,IGFBP3,CD14,CST6 (includes EG:1474),CSF2,RXRA,KLF4
Pyrimidine Metabolism	0.001	1.16E-01	POLE2,DCTPP1,UPP1,POLQ,DKC1,DTYMK,RFC5,POLRMT,PUS1,TXNRD1,POLR1C,POLD3,PNP,POLA2,UNG,ENTPD7
Mitotic Roles of Polo-Like Kinase	0.0020893	1.5E-01	CDC25B,PPP2CB,ANAPC4,PLK2,CDC7 (includes EG:12545),CCNB2,PKMYT1,ANAPC13,CCNB1
IGF-1 Signaling	0.00281838	1.18E-01	SOCS1,CSNK2A2,FOS,JUN,NRAS,CTGF,NOV,IGFBP3,PRKAG2,IRS2,PIK3R2,CYR61
Hereditary Breast Cancer Signaling	0.00346737	1.08E-01	NRAS,GADD45B,FANCG,RFC5,CCNB1,PALB2,GADD45A,CDK4,XPC,CDKN1A,PIK3R2,UBC,BRCA1
ATM Signaling	0.00389045	1.48E-01	JUN,GADD45B,GADD45A,CDKN1A,CCNB2,ATF4,BRCA1,CCNB1
RAR Activation	0.0042658	9.77E-02	RDH14,BMP2,CSK,ADCY3,SMAD5,NFKB1,VEGFA,FOS,CSNK2A2,JUN,TAF4 (includes EG:100149942),DUSP1,CRABP2,IGFBP3,PRKAG2,PIK3R2,RXRA
Cyclins and Cell Cycle Regulation	0.00467735	1.15E-01	PPP2CB,E2F6,TFDP1,CDK4,SUV39H1,CDKN1A,E2F5,CCNB2,SKP2 (includes EG:27401),CCNB1
p38 MAPK Signaling	0.00549541	1.13E-01	FADD,DDIT3,DUSP1,DUSP10,MEF2D,H3F3A/H3F3B,ATF4,MAP2K3,MKNK2,EEF2K,H3F3C,IRAK2
Pancreatic Adenocarcinoma Signaling	0.00588844	1.05E-01	VEGFA,HMOX1,E2F6,TFDP1,CDK4,SUV39H1,CDKN1A,E2F5,HBEGF,PIK3R2,ERBB2,NFKB1
Renal Cell Carcinoma Signaling	0.00691831	1.27E-01	VEGFA,ETS1,FOS,JUN,NRAS,SLC2A1,CRK,PIK3R2,UBC
Cell Cycle Regulation by BTG Family Proteins	0.00691831	1.67E-01	PPP2CB,E2F6,CDK4,E2F5,BTG1,CCRN4L
Retinoic acid Mediated Apoptosis Signaling	0.00758578	1.31E-01	FADD,TNKS,CRABP2,TNFRSF10B,TNFRSF10D,RXRA,TIPARP,IRF1 (includes EG:16362)
Glucocorticoid Receptor Signaling	0.00891251	7.91E-02	IL8,NRAS,HSPA7,SGK1,HSPA1A/HSPA1B,HSPA6,NFKB1,HSPA5,TAF13 (includes EG:310784),FOS,HSPA4,GTF2B,TAF6L,JUN,TAF4 (includes EG:100149942),HSPA1L,DUSP1,CDKN1A,FKBP4,PRKAG2,PIK3R2,CSF2
Toll-like Receptor Signaling	0.0102329	1.37E-01	FOS,LY96 (includes EG:17087),JUN,CD14,MAP2K3,NFKB1,IRAK2
Endoplasmic Reticulum Stress Pathway	0.0107152	2.22E-01	DNAJC3,ATF4,HSPA5,EIF2AK3
Neurotrophin/TRK Signaling	0.0134896	1.13E-01	FOS,JUN,NRAS,SPRY1,ATF4,MAP2K3,PIK3R2,FRS2
Molecular Mechanisms of Cancer	0.0154882	7.22E-02	BMP4,SUV39H1,BMP2,CRK,SMAD5,NFKB1,CDC25B,E2F6,JUN,E2F5,PIK3R2,BRCA1,LRP5,PMAIP1,NRAS,STK36,TFDP1,ADCY3,AURKA,FADD,FOS,RND3,CDK4,CDKN1A,PRKAG2,MAP2K3
Chronic Myeloid Leukemia Signaling	0.0158489	9.8E-02	E2F6,NRAS,TFDP1,CDK4,SUV39H1,CDKN1A,E2F5,CRK,PIK3R2,NFKB1
Cell Cycle: G1/S Checkpoint Regulation	0.0169824	1.19E-01	E2F6,TFDP1,CDK4,SUV39H1,CDKN1A,E2F5,SKP2 (includes EG:27401)
Role of BRCA1 in DNA Damage Response	0.0186209	1.19E-01	E2F6,GADD45A,FANCG,CDKN1A,E2F5,RFC5,BRCA1
Role of CHK Proteins in Cell Cycle Checkpoint Control	0.0223872	1.43E-01	E2F6,CDKN1A,E2F5,RFC5,BRCA1
Bladder Cancer Signaling	0.0288403	1E-01	VEGFA,IL8,NRAS,TFDP1,THBS1,CDK4,SUV39H1,CDKN1A,ERBB2
IL-17A Signaling in Gastric Cells	0.0331131	1.6E-01	IL8,FOS,JUN,NFKB1
Role of Tissue Factor in Cancer	0.0363078	9.26E-02	VEGFA,IL8,NRAS,CTGF,ARRB1,PLAUR,HBEGF,PIK3R2,CSF2,CYR61
HMGB1 Signaling	0.0389045	9.28E-02	IL8,FOS,JUN,NRAS,RND3,MAP2K3,PIK3R2,NFKB1,KAT2A
ERK/MAPK Signaling	0.0398107	7.58E-02	ETS1,NRAS,H3F3A/H3F3B,CRK,MKNK2,PPP1R14B,H3F3C,FOS,PPP2CB,ELF3,DUSP1,PRKAG2,ATF4,DUSP4,PIK3R2
Non-Small Cell Lung Cancer Signaling	0.0416869	9.59E-02	NRAS,TFDP1,CDK4,SUV39H1,PIK3R2,ERBB2,RXRA
Prostate Cancer Signaling	0.0416869	8.89E-02	NRAS,TFDP1,SUV39H1,CDKN1A,NKX3-1,ATF4,PIK3R2,NFKB1
RAN Signaling	0.042658	1.67E-01	CSE1L,XPO1,RANBP1
Cell Cycle Control of Chromosomal Replication	0.042658	1.33E-01	MCM3,CDK4,ORC5 (includes EG:26429),CDC7 (includes EG:12545)
IL-6 Signaling	0.0436516	9.18E-02	IL8,SOCS1,CSNK2A2,FOS,JUN,NRAS,CD14,MAP2K3,NFKB1
IL-2 Signaling	0.0467735	1.07E-01	SOCS1,CSNK2A2,FOS,JUN,NRAS,PIK3R2
MIF Regulation of Innate Immunity	0.0467735	1.11E-01	FOS,LY96 (includes EG:17087),JUN,CD14,NFKB1
Role of IL-17F in Allergic Inflammatory Airway Diseases	0.0467735	1.19E-01	IL8,ATF4,SIK1,CSF2,NFKB1
Erythropoietin Signaling	0.047863	9.46E-02	SOCS1,FOS,PTPN6,JUN,NRAS,PIK3R2,NFKB1
Estrogen Receptor Signaling	0.0489779	8.21E-02	TAF6L,GTF2B,NRAS,TAF4 (includes EG:100149942),MED20,H3F3A/H3F3B,MED16,HNRNPD,TAF13 (includes EG:310784),MED10,H3F3C
Sonic Hedgehog Signaling	0.0537032	1.29E-01	STK36,PRKAG2,CCNB1,DYRK1A
TGF-β Signaling	0.0537032	8.99E-02	FOS,JUN,BMP4,NRAS,BMP2,MAP2K3,SMAD5,AMHR2
Purine Metabolism	0.0562341	7.2E-02	POLE2,KIF1B,DCTPP1,ADCY3,POLQ,PSMC4,HSPD1,HSPA5,RFC5,POLRMT,PDE4D,POLR1C,POLD3,ATP5G1,KIF20B,PNP,POLA2,PFAS,ENTPD7
Cardiomyocyte Differentiation via BMP Receptors	0.057544	1.58E-01	NPPB,BMP4,BMP2
Melanocyte Development and Pigmentation Signaling	0.060256	9.09E-02	PTPN6,NRAS,ADCY3,PRKAG2,ATF4,KIT,CRK,PIK3R2
Small Cell Lung Cancer Signaling	0.0616595	8.33E-02	TFDP1,CDK4,SUV39H1,PIK3R2,RXRA,NFKB1,SKP2 (includes EG:27401)
PDGF Signaling	0.0616595	9.59E-02	CSNK2A2,FOS,JUN,NRAS,ABL2,CRK,PIK3R2
BMP signaling pathway	0.0660693	9.21E-02	JUN,BMP4,NRAS,BMP2,PRKAG2,SMAD5,NFKB1
LPS-stimulated MAPK Signaling	0.0707946	8.86E-02	FOS,JUN,NRAS,CD14,MAP2K3,PIK3R2,NFKB1
Assembly of RNA Polymerase I Complex	0.0707946	1.67E-01	POLR1C,TAF1B
SAPK/JNK Signaling	0.0707946	8E-02	FADD,JUN,NRAS,GADD45A,DUSP10,CRK,DUSP4,PIK3R2
ERK5 Signaling	0.0758578	9.68E-02	FOS,NRAS,SGK1,MEF2D,ATF4,FOSL1
Estrogen-Dependent Breast Cancer Signaling	0.0758578	9.23E-02	FOS,JUN,NRAS,ATF4,PIK3R2,NFKB1
Inhibition of Angiogenesis by TSP1	0.0794328	1.21E-01	VEGFA,JUN,SDC1 (includes EG:20969),THBS1
Polyamine Regulation in Colon Cancer	0.0831764	1.25E-01	AZIN1,MXD1,PSME3
Hypoxia Signaling in the Cardiovascular System	0.0870964	9.09E-02	VEGFA,JUN,UBE2H,EDN1,ATF4,UBE2D3
B Cell Receptor Signaling	0.0933254	7.43E-02	ETS1,PTPN6,JUN,NRAS,BCL10,CSK,ATF4,MAP2K3,PIK3R2,BCL6,NFKB1
Glioma Signaling	0.0954993	7.55E-02	E2F6,NRAS,TFDP1,CDK4,SUV39H1,CDKN1A,E2F5,PIK3R2
Spliceosomal Cycle	0.0977237	1.25E-01	U2AF2
Huntington's Disease Signaling	0.104232	6.58E-02	SDHA (includes EG:157074),HSPA7,SGK1,HSPA1A/HSPA1B,HSPA6,HSPA5,HSPA4,JUN,TAF4 (includes EG:100149942),HSPA1L,ATF4,PIK3R2,DNAJB1,UBC,GOSR2
Telomerase Signaling	0.104472	8.08E-02	ETS1,PPP2CB,ELF3,NRAS,DKC1,CDKN1A,TERF2IP,PIK3R2
CD27 Signaling in Lymphocytes	0.107895	9.09E-02	FOS,SIVA1,JUN,MAP2K3,NFKB1
Ovarian Cancer Signaling	0.108643	7.25E-02	VEGFA,NRAS,ARRB1,TFDP1,EDN1,CDK4,SUV39H1,PRKAG2,PIK3R2,BRCA1
AMPK Signaling	0.11272	7.09E-02	PPP2CB,PFKFB3,PPM1B,STRADA,HLA-B,PRKAG2,IRS2,MAP2K3,PIK3R2,PPM1D
Role of JAK1, JAK2 and TYK2 in Interferon Signaling	0.114288	1.15E-01	SOCS1,PTPN6,NFKB1
IL-10 Signaling	0.12106	8.33E-02	HMOX1,FOS,JUN,CD14,MAP2K3,NFKB1
Aryl Hydrocarbon Receptor Signaling	0.125893	7.09E-02	ALDH1B1,FOS,JUN,TFDP1,CDK4,CDKN1A,NFIB,RXRA,NFKB1,AHR
Arginine and Proline Metabolism	0.133968	8.57E-02	ALDH1B1,SRM,LCMT2,GOT1,SMOX,P4HA2
Assembly of RNA Polymerase III Complex	0.133968	1.43E-01	GTF3C2,BRF2
Role of PKR in Interferon Induction and Antiviral Response	0.135519	9.09E-02	FADD,MAP2K3,NFKB1,IRF1 (includes EG:16362)
Mechanisms of Viral Exit from Host Cells	0.135519	1E-01	CHMP4C,XPO1,LMNB2,LMNB1
EIF2 Signaling	0.136144	6.56E-02	RPS29,EIF2B4,NRAS,RPL28,UBA52,EIF5,EIF1,PPP1R15A,PIK3R2,EIF2AK3,RPL13A,RPL37
Methionine Metabolism	0.136458	1.15E-01	SRM,MARS2,MTAP
Thrombopoietin Signaling	0.136773	8.47E-02	FOS,JUN,NRAS,IRS2,PIK3R2
Hepatic Cholestasis	0.139637	7.04E-02	IL8,LY96 (includes EG:17087),JUN,SREBF1,ADCY3,PRKAG2,CD14,RXRA,NFKB1,IRAK2
Insulin Receptor Signaling	0.142889	7.14E-02	EIF2B4,NRAS,SGK1,HLA-B,PRKAG2,CRK,IRS2,PIK3R2,PPP1R14B
IL-17 Signaling	0.147231	8.11E-02	IL8,JUN,NRAS,MAP2K3,PIK3R2,NFKB1
Melanoma Signaling	0.15417	9.09E-02	NRAS,CDK4,CDKN1A,PIK3R2
Prolactin Signaling	0.15417	7.79E-02	SOCS1,FOS,JUN,NRAS,PIK3R2,IRF1 (includes EG:16362)
TNFR2 Signaling	0.160325	9.38E-02	FOS,JUN,NFKB1
IL-1 Signaling	0.166341	6.93E-02	FOS,JUN,ADCY3,PRKAG2,MAP2K3,NFKB1,IRAK2
Telomere Extension by Telomerase	0.169044	1.25E-01	TNKS,TERF2IP
Phenylalanine, Tyrosine and Tryptophan Biosynthesis	0.169044	1.33E-01	GOT1,FARSA
4-1BB Signaling in T Lymphocytes	0.172584	9.09E-02	JUN,TNFSF9,NFKB1
Renin-Angiotensin Signaling	0.174582	7.02E-02	FOS,PTPN6,JUN,NRAS,ADCY3,PRKAG2,PIK3R2,NFKB1
Acute Myeloid Leukemia Signaling	0.175792	7.41E-02	NRAS,PIM1,KIT,MAP2K3,PIK3R2,NFKB1
PI3K Signaling in B Lymphocytes	0.180717	6.67E-02	FOS,JUN,ATF3,NRAS,BCL10,ATF4,IRS2,PIK3R2,NFKB1
Role of Oct4 in Mammalian Embryonic Stem Cell Pluripotency	0.183654	8.89E-02	FOXA1,CCNF,CDX2,BRCA1
JAK/Stat Signaling	0.185353	7.81E-02	SOCS1,PTPN6,NRAS,CDKN1A,PIK3R2
T Cell Receptor Signaling	0.186209	6.86E-02	FOS,JUN,NRAS,BCL10,CSK,PIK3R2,NFKB1
Granzyme B Signaling	0.187499	1.25E-01	LMNB2,LMNB1
Ceramide Signaling	0.190985	7.32E-02	PPP2CB,FOS,JUN,NRAS,PIK3R2,NFKB1
EGF Signaling	0.193642	8.33E-02	CSNK2A2,FOS,JUN,PIK3R2
CD40 Signaling	0.194089	7.35E-02	FOS,JUN,MAP2K3,PIK3R2,NFKB1
GM-CSF Signaling	0.194089	7.58E-02	ETS1,NRAS,PIM1,PIK3R2,CSF2
TNFR1 Signaling	0.204174	7.84E-02	FADD,FOS,JUN,NFKB1
Glyoxylate and Dicarboxylate Metabolism	0.205589	1.18E-01	AFMID,MTHFD2
Glycolysis/Gluconeogenesis	0.206538	7.5E-02	ALDH1B1,ACSL3,RDH14,PGM3,DLAT,BPGM
MIF-mediated Glucocorticoid Regulation	0.210863	8.11E-02	LY96 (includes EG:17087),CD14,NFKB1
Role of JAK2 in Hormone-like Cytokine Signaling	0.210863	8.57E-02	SOCS1,PTPN6,IRS2
Nicotinate and Nicotinamide Metabolism	0.214289	7.14E-02	PIM1,SGK1,CDK4,PNP,CSNK1A1,MAP2K3,DYRK1A
HGF Signaling	0.221309	6.86E-02	ETS1,FOS,ELF3,JUN,NRAS,CDKN1A,PIK3R2
Assembly of RNA Polymerase II Complex	0.224905	7.27E-02	TAF6L,GTF2B,TAF4 (includes EG:100149942),TAF13 (includes EG:310784)
FGF Signaling	0.230144	6.98E-02	PTPN6,ATF4,CRK,MAP2K3,PIK3R2,FRS2
HIF1α Signaling	0.236048	6.8E-02	VEGFA,JUN,NRAS,SLC2A1,EDN1,PIK3R2,SLC2A3
IL-9 Signaling	0.237684	7.89E-02	IRS2,PIK3R2,NFKB1
Agrin Interactions at Neuromuscular Junction	0.239332	7.46E-02	GABPB1,JUN,NRAS,DAG1,ERBB2
Hepatic Fibrosis / Hepatic Stellate Cell Activation	0.241546	6.43E-02	VEGFA,IL8,LY96 (includes EG:17087),CTGF,EDN1,IGFBP3,CD14,BAMBI,NFKB1
Type I Diabetes Mellitus Signaling	0.243781	6.14E-02	FADD,SOCS1,HLA-B,MAP2K3,HSPD1,NFKB1,IRF1 (includes EG:16362)
P2Y Purigenic Receptor Signaling Pathway	0.246604	6.3E-02	FOS,JUN,NRAS,ADCY3,PRKAG2,ATF4,PIK3R2,NFKB1
TREM1 Signaling	0.246604	7.55E-02	IL8,CD83,CSF2,NFKB1
Neuregulin Signaling	0.247172	6.32E-02	NRAS,HBEGF,CRK,ERRFI1,PIK3R2,ERBB2
Sertoli Cell-Sertoli Cell Junction Signaling	0.247742	5.95E-02	TUBB3,JUN,NRAS,CGN,TUBB2A,PRKAG2,MAP2K3,CLDN2,CLINT1,TUBB,PVRL2
Growth Hormone Signaling	0.248313	7.04E-02	SOCS1,FOS,PTPN6,IGFBP3,PIK3R2
IL-17A Signaling in Fibroblasts	0.251189	7.69E-02	FOS,JUN,NFKB1
Selenoamino Acid Metabolism	0.251189	8.57E-02	PRMT6,SEPHS1,MARS2
Breast Cancer Regulation by Stathmin1	0.25293	6E-02	PPP2CB,E2F6,TUBB3,NRAS,CDKN1A,TUBB2A,ADCY3,E2F5,PRKAG2,PIK3R2,TUBB,PPP1R14B
ILK Signaling	0.253513	6.04E-02	VEGFA,PPP2CB,FOS,JUN,RND3,BMP2,ATF4,IRS2,PIK3R2,NFKB1,PPP1R14B
CDK5 Signaling	0.263633	6.74E-02	FOSB,PPP2CB,NRAS,ADCY3,PRKAG2,PPP1R14B
Alanine and Aspartate Metabolism	0.26485	8.11E-02	DLAT,GOT1,ASNS
Glutamate Metabolism	0.26485	8.11E-02	GFPT1,GOT1,GCLM
Production of Nitric Oxide and Reactive Oxygen Species in Macrophages	0.265461	5.95E-02	PPP2CB,FOS,PTPN6,JUN,RND3,HOXA10,IRF8,PIK3R2,NFKB1,PPP1R14B,IRF1 (includes EG:16362)
Gap Junction Signaling	0.266686	6.1E-02	TUBB3,NRAS,NOV,CSNK1G2,TUBB2A,ADCY3,CSNK1A1,PRKAG2,PIK3R2,TUBB
Crosstalk between Dendritic Cells and Natural Killer Cells	0.27227	6.59E-02	MICB,HLA-B,CD83,CSF2,NFKB1,PVRL2
Role of NFAT in Regulation of the Immune Response	0.272898	5.41E-02	RCAN1,FOS,JUN,NRAS,CSNK1G2,MEF2D,CSNK1A1,XPO1,PIK3R2,NFKB1
GNRH Signaling	0.274789	6.06E-02	FOS,JUN,NRAS,ADCY3,PRKAG2,ATF4,MAP2K3,NFKB1
IL-3 Signaling	0.277332	6.85E-02	FOS,PTPN6,JUN,NRAS,PIK3R2
Role of IL-17A in Arthritis	0.279898	6.67E-02	IL8,MAP2K3,PIK3R2,NFKB1
CD28 Signaling in T Helper Cells	0.289734	5.74E-02	FOS,PTPN6,JUN,BCL10,CSK,PIK3R2,NFKB1
Corticotropin Releasing Hormone Signaling	0.289734	6.03E-02	VEGFA,FOS,JUN,MEF2D,ADCY3,PRKAG2,ATF4
April Mediated Signaling	0.291743	7.14E-02	FOS,JUN,NFKB1
Nucleotide Sugars Metabolism	0.299916	1.25E-01	GLCE
Glioma Invasiveness Signaling	0.302691	6.78E-02	NRAS,RND3,PLAUR,PIK3R2
Glycerolipid Metabolism	0.306902	6.52E-02	ALDH1B1,GLA,DGKQ,SDC1 (includes EG:20969),RDH14,AGPAT9
Inositol Phosphate Metabolism	0.308319	6E-02	PIM1,SGK1,CDK4,CSNK1A1,IRS2,MAP2K3,PIK3R2,PMPCA,DYRK1A
HER-2 Signaling in Breast Cancer	0.316228	6.33E-02	NRAS,CDKN1A,PARD6B,PIK3R2,ERBB2
IL-12 Signaling and Production in Macrophages	0.31842	5.88E-02	JMJD6,FOS,JUN,IRF8,PIK3R2,RXRA,NFKB1,IRF1 (includes EG:16362)
B Cell Activating Factor Signaling	0.31989	6.82E-02	FOS,JUN,NFKB1
Type II Diabetes Mellitus Signaling	0.322107	5.56E-02	SOCS1,ACSL3,PRKAG2,IRS2,PIK3R2,ADIPOR2,NFKB1
Regulation of IL-2 Expression in Activated and Anergic T Lymphocytes	0.325837	5.95E-02	FOS,JUN,NRAS,BCL10,NFKB1
Dopamine Receptor Signaling	0.325837	6.49E-02	PPP2CB,ADCY3,PRKAG2,SMOX,PPP1R14B
Relaxin Signaling	0.333426	5.56E-02	VEGFA,FOS,JUN,ADCY3,PRKAG2,PIK3R2,NFKB1,PDE4D
Airway Pathology in Chronic Obstructive Pulmonary Disease	0.334965	1.25E-01	IL8
Tight Junction Signaling	0.335738	5.73E-02	PPP2CB,FOS,JUN,CDK4,CGN,PRKAG2,CLDN2,NFKB1,PVRL2
Aminophosphonate Metabolism	0.336512	8.33E-02	PRMT6,PCYT2
PI3K/AKT Signaling	0.338065	5.43E-02	PPP2CB,NRAS,CDKN1A,HLA-B,PIK3R2,NFKB1,MCL1
Role of JAK1 and JAK3 in γc Cytokine Signaling	0.348337	6.25E-02	SOCS1,NRAS,IRS2,PIK3R2
Glycosaminoglycan Degradation	0.354813	8E-02	HYAL2,COASY
Sphingolipid Metabolism	0.355631	6.17E-02	NEU1,GLA,SGMS2,UGCG,SPTLC3
IL-15 Signaling	0.359749	6.15E-02	NRAS,PIK3R2,CSF2,NFKB1
14-3-3-mediated Signaling	0.362243	5.88E-02	FOS,TUBB3,JUN,NRAS,TUBB2A,PIK3R2,TUBB
Germ Cell-Sertoli Cell Junction Signaling	0.363915	5.66E-02	TUBB3,NRAS,RND3,TUBB2A,MAP2K3,PIK3R2,CLINT1,TUBB,PVRL2
Cholecystokinin/Gastrin-mediated Signaling	0.368978	5.94E-02	FOS,JUN,NRAS,RND3,MEF2D,MAP2K3
Antiproliferative Role of Somatostatin Receptor 2	0.370681	6.06E-02	PTPN6,NRAS,CDKN1A,PIK3R2
IL-15 Production	0.390841	6.9E-02	NFKB1,IRF1 (includes EG:16362)
IL-4 Signaling	0.39355	5.8E-02	SOCS1,PTPN6,NRAS,PIK3R2
Starch and Sucrose Metabolism	0.39355	6.25E-02	PGM3,HLA-B,MTAP,AMY1A (includes others)
Fatty Acid Biosynthesis	0.399025	1E-01	ACSL3
PPARα/RXRα Activation	0.399945	5.33E-02	JUN,NRAS,ADCY3,CKAP5,PRKAG2,MAP2K3,ADIPOR2,RXRA,NFKB1
Angiopoietin Signaling	0.405509	5.63E-02	NRAS,CRK,PIK3R2,NFKB1
VEGF Signaling	0.405509	5.49E-02	VEGFA,EIF2B4,NRAS,EIF1,PIK3R2
Tyrosine Metabolism	0.427563	5.97E-02	RDH14,PRMT6,GOT1,SMOX
OX40 Signaling Pathway	0.428549	4.92E-02	JUN,HLA-B,NFKB1
Lysine Biosynthesis	0.429536	9.09E-02	AASDHPPT
Acute Phase Response Signaling	0.435512	5.23E-02	HMOX1,SOCS1,FOS,JUN,NRAS,CRABP2,MAP2K3,PIK3R2,NFKB1
Macropinocytosis Signaling	0.438531	5.26E-02	ANKFY1,NRAS,CD14,PIK3R2
Amyloid Processing	0.442588	5.77E-02	CSNK2A2,CSNK1A1,PRKAG2
Histidine Metabolism	0.442588	6.12E-02	ALDH1B1,PRMT6,SMOX
PKCθ Signaling in T Lymphocytes	0.44978	4.72E-02	FOS,JUN,NRAS,BCL10,PIK3R2,NFKB1
Androgen Signaling	0.458142	4.62E-02	HSPA4,GTF2B,JUN,PRKAG2,DNAJB1,NFKB1
Role of NANOG in Mammalian Embryonic Stem Cell Pluripotency	0.458142	5.31E-02	BMP4,NRAS,BMP2,CDX2,PIK3R2,SMAD5
Circadian Rhythm Signaling	0.460257	6.06E-02	BHLHE40,ATF4
Urea Cycle and Metabolism of Amino Groups	0.460257	6.45E-02	SRM,LCMT2
Semaphorin Signaling in Neurons	0.468813	5.77E-02	RND1,RND3,ARHGAP1
IL-8 Signaling	0.470977	5.06E-02	VEGFA,IL8,HMOX1,NRAS,RND3,HBEGF,PIK3R2,NFKB1,IRAK2
PPAR Signaling	0.474242	4.95E-02	FOS,JUN,NRAS,RXRA,NFKB1
Interferon Signaling	0.476431	5.88E-02	SOCS1,IRF1 (includes EG:16362)
Endometrial Cancer Signaling	0.480839	5.45E-02	NRAS,PIK3R2,ERBB2
Role of IL-17A in Psoriasis	0.484172	7.69E-02	IL8
Systemic Lupus Erythematosus Signaling	0.49204	4.29E-02	FOS,LSM2,PTPN6,JUN,NRAS,ZMAT5,SNRPB2,HLA-B,PIK3R2
TWEAK Signaling	0.493174	5.41E-02	FADD,NFKB1
Aminoacyl-tRNA Biosynthesis	0.493174	6.06E-02	MARS2,FARSA
Communication between Innate and Adaptive Immune Cells	0.504661	4.3E-02	IL8,HLA-B,CD83,CSF2
mTOR Signaling	0.505825	4.89E-02	RPS29,VEGFA,PPP2CB,HMOX1,NRAS,DDIT4,RND3,PRKAG2,PIK3R2
Coagulation System	0.509331	5.71E-02	PLAUR,TFPI
Oncostatin M Signaling	0.509331	5.88E-02	EPAS1,NRAS
Nucleotide Excision Repair Pathway	0.509331	5.71E-02	ERCC1,XPC
Nitrogen Metabolism	0.509331	5.71E-02	CA2,ASNS
DNA Double-Strand Break Repair by Homologous Recombination	0.510505	6.25E-02	BRCA1
DNA Double-Strand Break Repair by Non-Homologous End Joining	0.510505	6.25E-02	LIG3
Role of Osteoblasts, Osteoclasts and Chondrocytes in Rheumatoid Arthritis	0.510505	4.85E-02	FOS,LRP5,JUN,BMP4,BMP2,CSNK1A1,MAP2K3,PIK3R2,SMAD5,CSF2,NFKB1
Extrinsic Prothrombin Activation Pathway	0.534564	6.25E-02	TFPI
Phenylalanine Metabolism	0.539511	5.56E-02	GOT1,SMOX
Galactose Metabolism	0.554626	5.26E-02	GLA,PGM3
Myc Mediated Apoptosis Signaling	0.554626	5E-02	FADD,NRAS,PIK3R2
Death Receptor Signaling	0.554626	4.84E-02	FADD,TNFRSF10B,NFKB1
Lysine Degradation	0.554626	5.08E-02	ALDH1B1,AASDHPPT,SUV39H1
Mismatch Repair in Eukaryotes	0.557186	5E-02	RFC5
Ascorbate and Aldarate Metabolism	0.557186	5.88E-02	ALDH1B1
Retinol Metabolism	0.568853	5.26E-02	RDH14,BMP2
Activation of IRF by Cytosolic Pattern Recognition Receptors	0.578096	4.76E-02	FADD,JUN,NFKB1
Role of PI3K/AKT Signaling in the Pathogenesis of Influenza	0.578096	4.48E-02	CRK,PIK3R2,NFKB1
Pyruvate Metabolism	0.578096	5E-02	ALDH1B1,ACSL3,DLAT
Granzyme A Signaling	0.579429	5.88E-02	H1F0
Thyroid Cancer Signaling	0.583445	4.55E-02	NRAS,RXRA
Neuroprotective Role of THOP1 in Alzheimer's Disease	0.597035	4.76E-02	HLA-B,PRKAG2
Differential Regulation of Cytokine Production in Macrophages and T Helper Cells by IL-17A and IL-17F	0.601174	5.56E-02	CSF2
C21-Steroid Hormone Metabolism	0.601174	5.56E-02	HSD3B1
DNA Methylation and Transcriptional Repression Signaling	0.639735	4.35E-02	SAP18
Pantothenate and CoA Biosynthesis	0.639735	5E-02	COASY
One Carbon Pool by Folate	0.639735	5E-02	MTHFD2
